# Supplementary material for: Salt tolerance involved candidate genes in rice: an integrative meta-analysis approach
Source: BMC Plant Biol. 2020 Oct 1;20:452. doi: 10.1186/s12870-020-02679-8 (PMC7528482; doi:10.1186/s12870-020-02679-8)
Supplement: Supplementary file 1 — Additional files 1: Table S1. List of the QTL mapping studies used for meta-QTL analysis for traits associated with the salt tolerance in rice. Table S2. The summary of the original QTLs related to salt tolerance traits. Table S3. The Summary of the original QTLs related to salinity tolerance included in the meta–analysis. Table S4. The consensus QTLs of 32 traits identified by meta–analysis in rice. Table S5. The original microarray datasets selected for meta-analysis of rice under salinity stress. Table S6. The list of possible candidate genes in the meta-QTL regions (The asterisk on meta position column, represents promising genes located in the hotspot positions). Table S7. The list of publicly accessible RNA-seq datasets was used in this study. Table S8. The list of reported salinity tolerance related genes in rice based on the literature review, classified into four tissues (including shoot, root, seedling, and leaves) in 4 sheets. Table S9. List of primers used for qRT-PCR analysis. Fig. S1. Number of the original QTLs that are associated with each salt tolerance related trait (Traits along with their abbreviations are provided in Table S2). Fig. S2. Number of the original QTLs related to the salt tolerance in each chromosome of rice. Fig. S3. Number of differentially expressed genes (DEGs) identified by RNA-seq meta-analysis in four tissues (including shoot, root, seedling, and leaves). Fig. S4. Number of differentially expressed genes (DEGs) identified by microarray meta-analysis in four tissues (including shoot, root, seedling and leaves). Fig. S5. GO term assignment of the identified DEGs located in the meta-QTL positions to three main categories of cellular component, molecular function, and biological process. Fig. S6. Graph illustrating of the melt curves from qRT-PCR of the selected potential candidate genes in FL478. [file 12870_2020_2679_MOESM1_ESM.zip › Table S1.xlsx]

## Sheet: Table S1
No	Ref	Parents	Type of Population	Number of Population	Type of marker	No. of marker	Trait
1	Mohammadi,et al.2013	Sadri/FL478	F2	232	SSR	450	Days to flowering
							Plant height (cm)
							Panicle length (cm)
							Number of panicles
							Straw dry weight (g)
							Number of fertile spikelets
							Number of sterile spikelets
							Number of total spikelets
							Grain yield per plant (g)
							Spikelet fertility %
							1000-grain weight (g)
2	Venkata, et al.2018	Nona Bokra/Jupiter	BC3F4	112	SSR	116	SIS: salt injury score
							Na+: shoot sodium concentration
							K+ :shoot potassium concentration
							NaK :ratio of the shoot sodium and shoot potassium concentration
							CHL : chlorophyll content
							SHL :shoot length
							RTL: root length
							DWT: shoot dry weight
3	Venkata, et al.2017	NonaBokra/Cheniere	BC3F4	138	SSR	912	SIS: salt injury score
							Na+: shoot sodium concentration
							K+ :shoot potassium concentration
							NaK :ratio of the shoot sodium and shoot potassium concentration
							CHL : chlorophyll content
							SHL :shoot length
							RTL: root length
							DWT: shoot dry weight
4	Thomson, et al.2010	R29/Pokkali	RILs	140	SSR	100	Seedling height
							Shoot Na+ concentration
							Shoot K+ concentration
							Root K+ concentration
							Root Na–K ratio
							Final SES tolerance score
							Leaf chlorophyll content
5	Liang, et al.2015	Yiai 1/Lishuinuo	RIL	200	SSR	155	dead leaf rate (DLR)
							dead seedling rate (DSR)
6	Sabouri, et al.2009	Tarommahali/Khazar	F2	192	SSR	74	Standard Tolerance Ranking (STR)
							dry mass of shoot (DM)
							Shoot Na+ content
							Shoot K+ content
							Na+/K+ in shoot
7	Wang, et al.2012	Jiucaiqing/ IR26	RILs	150	SSR	168	RNC: root Na+ concentration
							RKC: root K+ concentration
							SNC: shoot Na+ concentration
							SKC: shoot K+ concentration
							STR: salt tolerance rating
8	Wang, et al.2012	Jiucaiqing/ IR26	RILs	150	SSR	135	seedling height (SH)
							dry shoot weight (DSW)
							dry root weight (DRW)
							Na/K ratios (Na/K) in roots
9	Cheng, et al.2012	Xiushui09/IR2061	RILs	240	SSR	142	DSS, days to seedling survival
							SST, score of salt toxicity symptoms of leaves
							SKC, shoot K+ concentration (mmol/g)
							SNC, shoot Na+ concentration (mmol/g)
							KNR, SKC/SNC
10	Wang,et al.2017	elite indica ultivar,93-/O.rufipogon	RILs	285	SSR	142	salt tolerance score (STS)
							survival rate
11	Tian, et al. 2011	Teqing/rufipogon	RILs	87	SSR	ns	root dry weight (RRW)
							relative shoot dry weight (RSW)
							relative total dry weight (RTW)
							salt tolerance score (STS)
12	Kim. Et al.2009	Ilpumbyeo/Moroberekan	BC3F5	117	SSR	125	Reduction of dry weight
							Reduction of fresh weight
							Reduction of leaf area
							Reduction of seedling height
13	Zheng,et al.2014	Changbai10 / Dongnong425	BC2F2	190	SSR	137	Shoot Na+ content (SNC)
							Shoot K+ content (SKC)
							Root Na+ content (RNC)
							Root K+ content (RKC)
							visual tolerance score (SES)
14	Pandit,et al.2010	CSR 27 / MI 48	RILs	216	SSR	1058	Na+LV (Na+ in leaf vegetative)
							Na+SV (Na+ in stem vegetative)
							Na+SM (Na+ in straw at medium salt)
							Na+SH (Na+ in straw at high salt)
							K+LV (K+ in leaf vegetative)
							K+SV (K+ in stem vegetative)
							K+SM (K+ in straw at medium salt)
							K+SH (K+ in straw at high stress)
							Na+/K+ LV (Na+/K+ in leaf vegetative)
							Na+/K+ SV (Na+/K+ in stem vegetative)
							Na+/K+ SM (Na+/K+ in straw at medium salt)
							Na+/K+SH (Na+/K+ in straw at high stress)
							Cl¡LV (Cl¡ in leaf vegetative)
							Cl¡SV (Cl¡ in stem, vegetative)
							SSISFM (SSI spikelet fertility at medium salt)
							SSISFH (SSI spikelet fertility at high salt)
							SSIGWM (SSI grain weight at medium salt)
							SSIGWH (SSI grain weight at high salt)
							SSIGYM (SSI grain yield at medium salt)
							SSIGYH (SSI grain yield at high salt)
							SSI:salt stress susceptibility index
15	Teresa Leon, et al.2017	Jiucaiqing/ IR26	RILs	150	SSR	168	RNC: root Na+ concentration
							RKC: root K+ concentration
							SNC: shoot Na+ concentration
							SKC: shoot K+ concentration
							STR: salt tolerance rating
