# Supplementary material for: Salt tolerance involved candidate genes in rice: an integrative meta-analysis approach
Source: BMC Plant Biol. 2020 Oct 1;20:452. doi: 10.1186/s12870-020-02679-8 (PMC7528482; doi:10.1186/s12870-020-02679-8)
Supplement: Supplementary file 1 — Additional files 1: Table S1. List of the QTL mapping studies used for meta-QTL analysis for traits associated with the salt tolerance in rice. Table S2. The summary of the original QTLs related to salt tolerance traits. Table S3. The Summary of the original QTLs related to salinity tolerance included in the meta–analysis. Table S4. The consensus QTLs of 32 traits identified by meta–analysis in rice. Table S5. The original microarray datasets selected for meta-analysis of rice under salinity stress. Table S6. The list of possible candidate genes in the meta-QTL regions (The asterisk on meta position column, represents promising genes located in the hotspot positions). Table S7. The list of publicly accessible RNA-seq datasets was used in this study. Table S8. The list of reported salinity tolerance related genes in rice based on the literature review, classified into four tissues (including shoot, root, seedling, and leaves) in 4 sheets. Table S9. List of primers used for qRT-PCR analysis. Fig. S1. Number of the original QTLs that are associated with each salt tolerance related trait (Traits along with their abbreviations are provided in Table S2). Fig. S2. Number of the original QTLs related to the salt tolerance in each chromosome of rice. Fig. S3. Number of differentially expressed genes (DEGs) identified by RNA-seq meta-analysis in four tissues (including shoot, root, seedling, and leaves). Fig. S4. Number of differentially expressed genes (DEGs) identified by microarray meta-analysis in four tissues (including shoot, root, seedling and leaves). Fig. S5. GO term assignment of the identified DEGs located in the meta-QTL positions to three main categories of cellular component, molecular function, and biological process. Fig. S6. Graph illustrating of the melt curves from qRT-PCR of the selected potential candidate genes in FL478. [file 12870_2020_2679_MOESM1_ESM.zip › Table S3.xlsx]

## Sheet: Original QTLs information
ID QTL	TRAIT	Condition	Ref	Chr	LINKAGE GROUP	LOD	R2	POSITION	CI+POSITION	CI- POSITION
QGW5_1	QGW	T	2013_MOHAMMADI	ch5	linkage_group5	2.3	4.6	120.5	95.6687	145.331
QGW6_2	QGW	T	2013_MOHAMMADI	ch6	linkage_group6	2	3.9	110.65	81.3618	139.938
QGW8_3	QGW	T	2013_MOHAMMADI	ch8	linkage_group8	14.8	25.5	108.25	103.771	112.729
QGW10_4	QGW	T	2013_MOHAMMADI	ch10	linkage_group10	8.9	16.2	71.4	64.3491	78.4509
QCHL6_1	CHL	T	2018_Venkata	ch6	linkage_group6	2.2	8.9	65.8	57.6238	73.9762
QCHL1_2	CHL	N	2017_Puram	ch1	linkage_group1	2.08	2.3	58.1	32.4226	83.7774
QCHL1_3	CHL	N	2017_Puram	ch1	linkage_group1	2.93	0.7	63.7	-20.6685	148.069
QCHL1_4	CHL	N	2017_Puram	ch1	linkage_group1	3.28	3.6	66.25	49.845	82.655
QCHL3_5	CHL	N	2017_Puram	ch3	linkage_group3	3.72	3.6	150.45	134.045	166.855
QCHL8_6	CHL	N	2017_Puram	ch8	linkage_group8	4.79	3.7	18.65	2.68839	34.6116
QCHL8_7	CHL	N	2017_Puram	ch8	linkage_group8	4.14	3.8	54.3	38.7584	69.8416
QCHL10_8	CHL	N	2017_Puram	ch10	linkage_group10	2.22	3.3	53.65	35.7536	71.5464
QCHL12_9	CHL	N	2017_Puram	ch12	linkage_group12	7.53	5.7	24.05	13.689	34.411
QCHL12_10	CHL	N	2017_Puram	ch12	linkage_group12	13.66	6.2	49.85	40.3245	59.3755
QCHL12_11	CHL	N	2017_Puram	ch12	linkage_group12	2.82	3.4	61.6	44.23	78.97
QCHL12_12	CHL	N	2017_Puram	ch12	linkage_group12	3.98	3.7	73	57.0384	88.9616
QCHL1_13	CHL	N	2010_Thomson	ch1	linkage_group1	3.4	12	127.3	122.449	132.151
QCHL2_14	CHL	N	2010_Thomson	ch2	linkage_group2	2.9	10	76.95	71.1286	82.7714
QCHL3_15	CHL	N	2010_Thomson	ch3	linkage_group3	3.2	11	121.05	115.758	126.342
QCHL12_16	CHL	N	2010_Thomson	ch12	linkage_group12	4.5	15	77.8	73.919	81.681
QCHL2_17	CHL	N	2010_Thomson	ch2	linkage_group2	4.6	14	64.7	60.5418	68.8582
QCHL3_18	CHL	N	2010_Thomson	ch3	linkage_group3	4.3	13	135.25	130.772	139.728
QCHL4_19	CHL	N	2010_Thomson	ch4	linkage_group4	4.2	13	116	111.522	120.478
QDF4_1	DF	T	2013_MOHAMMADI	ch4	linkage_group4	3.1	5.9	87.1	67.74	106.46
QDF6_2	DF	T	2013_MOHAMMADI	ch6	linkage_group6	5.6	10.6	120.5	109.724	131.276
QDF10_3	DF	T	2013_MOHAMMADI	ch10	linkage_group10	7.6	14	71.4	63.2411	79.5589
QDLR1_1	DLR	T	2015_Liang	ch1	linkage_group1	3.62	8.29	29.5	24.5844	34.4156
QDLR5_2	DLR	T	2015_Liang	ch5	linkage_group5	4.41	33.25	35.4	34.1744	36.6256
QDLR5_3	DLR	T	2015_Liang	ch5	linkage_group5	3.51	8.32	42.75	37.8522	47.6478
QDLR4_4	DLR	T	2015_Liang	ch4	linkage_group4	3.26	8.65	16.7	11.989	21.411
QDLR4_5	DLR	T	2015_Liang	ch4	linkage_group4	4.48	11.01	16.7	12.9988	20.4012
QDLR8_6	DLR	T	2015_Liang	ch8	linkage_group8	7.65	18.28	53.6	51.3708	55.8292
QDW4_1	DW	T	2013_MOHAMMADI	ch4	linkage_group4	3.9	7.4	7.9	-7.53569	23.3357
QDW7_2	DW	T	2013_MOHAMMADI	ch7	linkage_group7	3.8	7.2	60.8	44.9355	76.6645
QDW9_3	DW	T	2013_MOHAMMADI	ch9	linkage_group9	2.1	4.2	68.2	41.0038	95.3962
QDW3_4	DW	N	2009_SABOURI	ch3	linkage_group3	20.5	20.9	60.1	53.4961	66.7039
QDW8_5	DW	N	2009_SABOURI	ch8	linkage_group8	20.24	17.72	14.8	7.01101	22.589
QDW6_6	DW	T	2011_Wang	ch6	linkage_group6	3	7.8	59.2	52.2342	66.1658
QDW11_7	DW	T	2011_Wang	ch11	linkage_group11	2.9	9.6	56.2	50.5403	61.8597
QDSR5_1	DSR	T	2015_Liang	ch5	linkage_group5	4.65	9.99	83.5	79.4209	87.5791
QS2_1	S	T	2012_Cheng	ch2	linkage_group2	5.07	18.31	106.6	104.745	108.455
QS5_2	S	T	2012_Cheng	ch5	linkage_group5	4.25	14.99	37.05	34.7846	39.3154
QS9_3	S	T	2012_Cheng	ch9	linkage_group9	6.87	18.3	65.1	63.2444	66.9556
QS2_4	S	T	2012_Cheng	ch2	linkage_group2	6.85	18.8	50.3	48.4937	52.1063
QS4_5	S	T	2012_Cheng	ch4	linkage_group4	2.91	7.41	83	78.4172	87.5828
QS5_6	S	T	2012_Cheng	ch5	linkage_group5	3.08	7.13	81.7	76.9373	86.4627
QS1_7	S	N	2010_Thomson	ch1	linkage_group1	3.9	13	127.3	122.822	131.778
QS2_8	S	N	2010_Thomson	ch2	linkage_group2	2.8	10	54.6	48.7786	60.4214
QS12_9	S	N	2010_Thomson	ch12	linkage_group12	4.1	14	86.35	82.1918	90.5082
QS1_10	S	T	2017_Wang	ch1	linkage_group1	2	2	143.7	129.402	157.998
QS7_11	S	T	2017_Wang	ch7	linkage_group7	2	4	49.7	42.5509	56.8491
QS10_12	S	T	2017_Wang	ch10	linkage_group10	2	4	48.8	41.6509	55.9491
QS11_13	S	T	2017_Wang	ch11	linkage_group11	2	5	19.8	14.0807	25.5193
QS11_14	S	T	2017_Wang	ch11	linkage_group11	2	4	54.3	47.1509	61.4491
QS12_15	S	T	2017_Wang	ch12	linkage_group12	2	4	48.2	41.0509	55.3491
QDSW6_1	DSW	T	2011_Wang	ch6	linkage_group6	4.1	20.1	90.7	87.9968	93.4032
QDSW6_2	DSW	T	2011_Wang	ch6	linkage_group6	6.9	23.9	118.75	116.477	121.023
QDSW12_3	DSW	T	2011_Wang	ch12	linkage_group12	4.7	17.1	92.2	89.0226	95.3774
QDSW8_4	DSW	T	2018_Venkata	ch8	linkage_group8	4.9	17.6	72.2	68.0655	76.3345
QDSW9_5	DSW	T	2018_Venkata	ch9	linkage_group9	2.2	7.8	60.2	50.8708	69.5292
QDSW11_6	DSW	T	2018_Venkata	ch11	linkage_group11	2	6.9	42.4	31.8539	52.9461
QDSW4_7	DSW	N	2017_Puram	ch4	linkage_group4	2.01	4.7	63.5	50.9345	76.0655
QDSW7_8	DSW	N	2017_Puram	ch7	linkage_group7	3.03	6	19.6	9.757	29.443
QDSW2_9	DSW	N	2017_Teresa	ch2	linkage_group2	5.192	27.93	79.9	78.9007	80.8993
QDSW2_10	DSW	N	2017_Teresa	ch2	linkage_group2	5.192	14.881	79.9	78.0244	81.7756
QDSW6_11	DSW	N	2017_Teresa	ch6	linkage_group6	2.921	8.966	53.4	50.287	56.513
QDSW7_12	DSW	N	2017_Teresa	ch7	linkage_group7	2.357	8.966	91.5	88.387	94.613
QDSW7_13	DSW	N	2017_Teresa	ch7	linkage_group7	2.324	7.266	60.8	56.9587	64.6413
QDSW6_14	DSW	N	2011_Tian	ch6	linkage_group6	3	8	33.5	22.2586	44.7414
QDSW7_15	DSW	N	2011_Tian	ch7	linkage_group7	3	11	67	55.0411	78.9589
QDSW9_16	DSW	N	2011_Tian	ch9	linkage_group9	3	8	93.5	80.7257	106.274
QDSW8_17	DSW	T	2018_Venkata	ch8	linkage_group8	3.2	2.5	108.1	78.9929	137.207
QDSW10_18	DSW	T	2018_Venkata	ch10	linkage_group10	5.1	2.1	48.8	14.1486	83.4514
QDSW12_19	DSW	T	2018_Venkata	ch12	linkage_group12	2.9	2.3	84.2	52.5618	115.838
QRRW3_1	RRW	N	2011_Tian	ch3	linkage_group3	3	8	152.15	143.084	161.216
QRRW6_2	RRW	N	2011_Tian	ch6	linkage_group6	3	17	33.5	23.9734	43.0266
QRRW7_3	RRW	N	2011_Tian	ch7	linkage_group7	3	22	67	56.9631	77.0369
QRDW6_1	RDW	N	209_Kim	ch6	linkage_group6	2.1	10.2	85.4	78.5708	92.2292
QRDW7_2	RDW	N	209_Kim	ch7	linkage_group7	3.4	13.6	64.7	59.5781	69.8219
QRFW6_1	RFW	N	209_Kim	ch6	linkage_group6	2.1	10.9	85.4	79.0093	91.7907
QRFW7_2	RFW	N	209_Kim	ch7	linkage_group7	3.2	13.9	64.7	59.6886	69.7114
QSES12_1	SES	N	2010_Thomson	ch12	linkage_group12	4.9	16	86.35	82.7116	89.9884
QSES4_2	SES	N	2010_Thomson	ch4	linkage_group4	2.9	9	118.35	111.882	124.818
QSES9_3	SES	N	2010_Thomson	ch9	linkage_group9	2.1	7	62.4	54.0837	70.7163
QSES3_4	SES	N	2010_Thomson	ch3	linkage_group3	4	14	71.8	67.6418	75.9582
QSES12_5	SES	N	2010_Thomson	ch12	linkage_group12	3.1	11	86.35	81.0578	91.6422
QSES2_6	SES	N	2014_Zheng	ch2	linkage_group2	4.05	11.25	17.6	13.7871	21.4129
QSES3_7	SES	T	2012_Cheng	ch3	linkage_group3	3.44	5.25	137.475	131.007	143.943
QSES10_8	SES	T	2012_Cheng	ch10	linkage_group10	6.15	13.33	48.8	46.2525	51.3475
QSES2_9	SES	T	2012_Cheng	ch2	linkage_group2	9.41	17.81	50.3	48.3933	52.2067
QSES3_10	SES	T	2012_Cheng	ch3	linkage_group3	8.64	13.41	108.85	106.318	111.382
QSES5_11	SES	T	2012_Cheng	ch5	linkage_group5	3.26	5.25	81.7	75.2317	88.1683
QSES12_12	SES	T	2012_Cheng	ch12	linkage_group12	3.14	6.5	73.3	68.0756	78.5244
QGY2_1	GY	T	2013_MOHAMMADI	ch2	linkage_group2	3	5.8	21.2	1.50618	40.8938
QGY4_2	GY	T	2013_MOHAMMADI	ch4	linkage_group4	3.1	6	5.5	-13.5374	24.5374
QGY6_3	GY	T	2013_MOHAMMADI	ch6	linkage_group6	3.5	6.7	110.65	93.6016	127.698
QGY8_4	GY	T	2013_MOHAMMADI	ch8	linkage_group8	3.9	7.4	108.25	92.8143	123.686
QKS1_1	KS	T	2018_Venkata	ch1	linkage_group1	2.2	12.4	85.8	79.9316	91.6684
QKS3_2	KS	T	2018_Venkata	ch3	linkage_group3	5.5	14.8	55.8	50.8833	60.7167
QKS8_3	KS	T	2018_Venkata	ch8	linkage_group8	4	10	72.2	64.9232	79.4768
QKS1_4	KS	N	2017_Puram	ch1	linkage_group1	3.51	5.7	63.7	53.339	74.061
QKS2_5	KS	N	2017_Puram	ch2	linkage_group2	2.16	10.1	26.9	21.0527	32.7473
QKS2_6	KS	N	2017_Puram	ch2	linkage_group2	2.21	5.2	55.4	44.0427	66.7573
QKS1_7	KS	N	2010_Thomson	ch1	linkage_group1	3.3	10	64.1	58.2786	69.9214
QKS4_8	KS	N	2017_Puram	ch4	linkage_group4	2.75	8.9	79	72.3643	85.6357
QKS6_9	KS	N	2009_SABOURI	ch6	linkage_group6	14.46	10.8	96.75	83.9703	109.53
QKS5_10	KS	N	2009_SABOURI	ch5	linkage_group5	17.16	15.58	106.4	97.5412	115.259
QKS5_11	KS	N	2009_SABOURI	ch5	linkage_group5	12.35	9.7	93.15	78.921	107.379
QKS2_12	KS	T	2012_Cheng	ch2	linkage_group2	5.72	18.89	106.6	104.802	108.398
QKS11_13	KS	T	2012_Cheng	ch11	linkage_group11	11.69	9.23	46.3	42.6209	49.9791
QKS1_14	KS	T	2012_Cheng	ch1	linkage_group1	3.36	12.71	137.85	135.178	140.522
QKS10_15	KS	T	2012_Wang	ch10	linkage_group10	2.6	12.1	47.25	42.7596	51.7404
QKS1_16	KS	T	2012_Wang	ch1	linkage_group1	3.3	9	115.3	109.263	121.337
QKS9_17	KS	T	2012_Wang	ch9	linkage_group9	3.2	10.1	17	11.6205	22.3795
QKS1_18	KS	T	2012_Wang	ch1	linkage_group1	4.1	14.3	115.3	111.5	119.1
QKS4_19	KS	T	2012_Wang	ch4	linkage_group4	2.7	18.9	25.4	22.5252	28.2748
QKS9_20	KS	T	2012_Wang	ch9	linkage_group9	2.5	9.2	17	11.0942	22.9058
QKS1_21	KS	N	2014_Zheng	ch1	linkage_group1	2.82	12.35	73.25	69.7767	76.7233
QKS2_22	KS	N	2014_Zheng	ch2	linkage_group2	3.22	13.52	17.6	14.4273	20.7727
QKS5_23	KS	N	2014_Zheng	ch5	linkage_group5	2.95	8.42	86.35	81.2556	91.4444
QKS2_24	KS	T	2018_Venkata	ch2	linkage_group2	2.2	2.6	55.4	27.4124	83.3876
QKS7_25	KS	T	2018_Venkata	ch7	linkage_group7	2.3	2.6	67	39.0124	94.9876
QKS7_26	KS	T	2018_Venkata	ch7	linkage_group7	2.1	2.5	93.55	64.4429	122.657
QKLV1_1	KLV	N	2010_Pandit	ch1	linkage_group1	2.94	7.39	52.40	47.2943	57.5057
QNS1_1	NS	N	2010_Thomson	ch1	linkage_group1	3.5	11	62.85	57.5578	68.1422
QNS7_2	NS	T	2018_Venkata	ch7	linkage_group7	2.1	6	78.4	66.272	90.528
QNS2_3	NS	N	2017_Puram	ch2	linkage_group2	2.07	6.8	69.9	61.215	78.585
QNS2_4	NS	N	2017_Puram	ch2	linkage_group2	2.37	2.5	124.75	101.127	148.373
QNS3_5	NS	N	2017_Puram	ch3	linkage_group3	3.18	5.9	150.45	140.44	160.46
QNS8_6	NS	N	2017_Puram	ch8	linkage_group8	2.89	6.3	18.65	9.27572	28.0243
QNS2_7	NS	N	2009_SABOURI	ch2	linkage_group2	12.59	10.55	75.75	62.6675	88.8325
QNS2_8	NS	N	2009_SABOURI	ch2	linkage_group2	12.57	12.7	34.05	23.1822	44.9178
QNS6_9	NS	N	2009_SABOURI	ch6	linkage_group6	11.92	10.13	88.45	74.825	102.075
QNS3_10	NS	N	2009_SABOURI	ch3	linkage_group3	16.34	10.92	126.675	114.036	139.314
QNS4_11	NS	T	2012_Cheng	ch4	linkage_group4	4.18	13.77	120.85	118.384	123.316
QNS7_12	NS	T	2012_Cheng	ch7	linkage_group7	3.25	7.75	109.9	105.518	114.282
QNS9_13	NS	T	2012_Wang	ch9	linkage_group9	3.3	8.8	17	10.8258	23.1742
QNS11_14	NS	T	2012_Wang	ch11	linkage_group11	4	14.9	11.25	7.60347	14.8965
QNS3_15	NS	T	2012_Wang	ch3	linkage_group3	2.5	13.1	88.425	84.2774	92.5726
QNS11_16	NS	T	2012_Wang	ch11	linkage_group11	3.8	16.1	11.25	7.87526	14.6247
QNS1_17	NS	N	2014_Zheng	ch1	linkage_group1	2.87	12.36	73.25	69.7796	76.7204
QNS2_18	NS	N	2014_Zheng	ch2	linkage_group2	2.95	10.12	17.6	13.3614	21.8386
QNS11_19	NS	N	2014_Zheng	ch11	linkage_group11	3.83	9.26	114.4	109.768	119.032
QNS12_20	NS	N	2014_Zheng	ch12	linkage_group12	3.22	17.95	79.45	77.0603	81.8397
QNS1_21	NS	T	2018_Venkata	ch1	linkage_group1	2.4	8.8	67.8	59.5309	76.0691
QNKS1_1	NKS	N	2010_Thomson	ch1	linkage_group1	6.7	20	62.85	59.9393	65.7607
QNKS9_2	NKS	N	2010_Thomson	ch9	linkage_group9	3	9	62.4	55.9317	68.8683
QNKS2_3	NKS	T	2012_Cheng	ch2	linkage_group2	3.71	9.27	106.6	102.937	110.263
QNKS3_4	NKS	T	2012_Cheng	ch3	linkage_group3	4.81	12.73	137.15	134.482	139.818
QNKS11_5	NKS	T	2012_Cheng	ch11	linkage_group11	4.13	10.8	46.3	43.1557	49.4443
QNKS4_6	NKS	T	2012_Cheng	ch4	linkage_group4	8.43	14.78	120.85	118.552	123.148
QNKS6_7	NKS	N	2009_SABOURI	ch6	linkage_group6	16.68	12.35	96.75	85.5742	107.926
QNKS3_8	NKS	N	2009_SABOURI	ch3	linkage_group3	18.52	9.03	126.675	111.39	141.96
QNKS1_9	NKS	T	2018_Venkata	ch1	linkage_group1	2.4	11.5	85.8	79.4724	92.1276
QNKS3_10	NKS	T	2018_Venkata	ch3	linkage_group3	4.8	14.6	55.8	50.8159	60.7841
QNKS8_11	NKS	T	2018_Venkata	ch8	linkage_group8	3.5	10.5	72.2	65.2697	79.1303
QNKS1_12	NKS	N	2017_Puram	ch1	linkage_group1	2.08	8.3	97.1	89.9846	104.215
QNKS4_13	NKS	N	2017_Puram	ch4	linkage_group4	3.12	10.1	79	73.1527	84.8473
QNKS2_14	NKS	T	2018_Venkata	ch2	linkage_group2	2.4	2.4	55.4	25.0801	85.7199
QNKS7_15	NKS	T	2018_Venkata	ch7	linkage_group7	2.6	2.9	67	41.9076	92.0924
QRK6_1	RK	T	2012_Wang	ch6	linkage_group6	2.7	9.4	114.35	108.57	120.13
QRK6_2	RK	T	2012_Wang	ch6	linkage_group6	3.2	11.5	115.6	110.875	120.325
QRK10_3	RK	T	2012_Wang	ch10	linkage_group10	3.6	9.1	60.15	54.1793	66.1207
QRK4_4	RK	T	2012_Wang	ch4	linkage_group4	3.3	11.8	14.4	9.79548	19.0045
QRK10_5	RK	T	2012_Wang	ch10	linkage_group10	3.1	9.1	60.15	54.1793	66.1207
QRK4_6	RK	T	2012_Wang	ch4	linkage_group4	2.6	8.5	13.825	7.43284	20.2172
QRK6_7	RK	N	2014_Zheng	ch6	linkage_group6	2.83	10.1	96.35	92.103	100.597
QRK1_8	RK	N	2010_Thomson	ch1	linkage_group1	3.9	12	79.25	74.3988	84.1012
QRK2_9	RK	N	2010_Thomson	ch2	linkage_group2	3.4	11	76	70.7078	81.2922
QRN6_1	RN	N	2014_Zheng	ch6	linkage_group6	3.8	14.26	84.15	81.142	87.158
QRN7_2	RN	N	2014_Zheng	ch7	linkage_group7	2.58	6.45	67	60.3497	73.6503
QRN9_3	RN	N	2014_Zheng	ch9	linkage_group9	4.13	16.58	78	75.4129	80.5871
QRNK1_1	RN	N	2010_Thomson	ch1	linkage_group1	5.5	17	65.6	62.1756	69.0244
QRNK9_2	RN	N	2010_Thomson	ch9	linkage_group9	2.9	9	62.4	55.9317	68.8683
QNFS4_1	NFS	T	2013_MOHAMMADI	ch4	linkage_group4	4.4	8.3	5.5	-8.26194	19.2619
QNFS6_2	NFS	T	2013_MOHAMMADI	ch6	linkage_group6	4.1	7.7	120.5	105.666	135.334
QNFS10_3	NFS	T	2013_MOHAMMADI	ch10	linkage_group10	2.8	5.3	83.8	62.2483	105.352
QNFS2__4	NFS	T	2013_MOHAMMADI	ch2	linkage_group2	4.2	7.9	65.1	50.6412	79.5588
QNFS5_5	NFS	T	2013_MOHAMMADI	ch5	linkage_group5	3.1	6	99.05	80.0126	118.087
QNFS10_6	NFS	T	2013_MOHAMMADI	ch10	linkage_group10	3.5	6.7	71.4	54.3516	88.4484
QNP4_1	NP	T	2013_MOHAMMADI	ch4	linkage_group4	2.6	5.1	5.4	-16.9969	27.7969
QNP6_2	NP	T	2013_MOHAMMADI	ch6	linkage_group6	3.6	6.8	100.8	84.0023	117.598
QNP9_3	NP	T	2013_MOHAMMADI	ch9	linkage_group9	3.2	5.8	68.2	48.5062	87.8938
QNSS3_1	NSS	T	2013_MOHAMMADI	ch3	linkage_group3	4.2	8	61.9	47.622	76.178
QSN4_1	SN	T	2013_MOHAMMADI	ch4	linkage_group4	5.5	10.4	7.9	-3.08309	18.8831
QSN7_2	SN	T	2013_MOHAMMADI	ch7	linkage_group7	3.6	6.9	60.8	44.2458	77.3542
QPL1_1	PL	T	2013_MOHAMMADI	ch1	linkage_group1	3.2	6.2	154.6	136.177	173.023
QPL3_2	PL	T	2013_MOHAMMADI	ch3	linkage_group3	4.5	8.5	158.2	144.762	171.638
QSH1_1	SH	T	2013_MOHAMMADI	ch1	linkage_group1	9.7	17.5	154.6	148.073	161.127
QSH3_2	SH	T	2013_MOHAMMADI	ch3	linkage_group3	6.5	12	151.5	141.981	161.019
QSH5_3	SH	T	2013_MOHAMMADI	ch5	linkage_group5	2.7	5.2	93	71.0338	114.966
QSH7_4	SH	T	2013_MOHAMMADI	ch7	linkage_group7	6.3	11.8	67	57.32	76.68
QSH1_5	SH	N	2011_Wang	ch1	linkage_group1	7.3	20.5	148.5	145.85	151.15
QSH1_6	SH	T	2011_Wang	ch1	linkage_group1	3.5	14.4	169.7	165.927	173.473
QSH1_7	SH	T	2011_Wang	ch1	linkage_group1	4.1	9.3	87.1	81.2577	92.9423
QSH1_8	SH	T	2011_Wang	ch1	linkage_group1	4.2	14.7	169.7	166.004	173.396
QSH12_9	SH	T	2011_Wang	ch12	linkage_group12	4.6	17.2	99.4	96.2411	102.559
QSH2_10	SH	N	2010_Thomson	ch2	linkage_group2	5.1	16	76.95	73.3116	80.5884
QSH4_11	SH	N	2010_Thomson	ch4	linkage_group4	2.7	9	92.9	86.4317	99.3683
QRLA7_1	RLA	N	209_Kim	ch7	linkage_group7	3	12.1	64.7	58.9431	70.4569
QRSH7_1	RSH	N	209_Kim	ch7	linkage_group7	2.13	10.5	62.4	55.7659	69.0341
QRTL3_1	RTL	T	2018_Venkata	ch3	linkage_group3	2.3	2.5	21.9	-7.20714	51.0071
QRTL3_2	RTL	T	2018_Venkata	ch3	linkage_group3	5.4	2.9	126.05	100.958	151.142
QRTL5_3	RTL	T	2018_Venkata	ch5	linkage_group5	3.3	2.7	15.2	-11.7511	42.1511
QRTL5_4	RTL	T	2018_Venkata	ch5	linkage_group5	3.5	2.7	58.7	31.7489	85.6511
QRTL6_5	RTL	T	2018_Venkata	ch6	linkage_group6	3.2	2.9	85.4	60.3076	110.492
QRTL7_6	RTL	T	2018_Venkata	ch7	linkage_group7	2.8	2.5	78.4	49.2929	107.507
QRTL7_7	RTL	T	2018_Venkata	ch7	linkage_group7	2.5	2.7	93.55	66.5989	120.501
QRTL10_8	RTL	T	2018_Venkata	ch10	linkage_group10	2.1	2.2	146.1	113.024	179.176
QRTL3_9	RTL	N	2017_Puram	ch3	linkage_group3	2.24	7	21.9	13.4631	30.3369
QRTL6_10	RTL	N	2017_Puram	ch6	linkage_group6	2.85	9	11.5	4.938	18.062
QRTL2_11	RTL	N	2017_Teresa	ch2	linkage_group2	2.203	12.976	128.7	126.549	130.851
QRTL2_12	RTL	N	2017_Teresa	ch2	linkage_group2	2.203	12.976	62.5	60.349	64.651
QRTL1_13	RTL	T	2018_Venkata	ch1	linkage_group1	3.1	3.4	28.95	7.54769	50.3523
QRTL3_14	RTL	T	2018_Venkata	ch3	linkage_group3	2.4	8.3	126.05	117.283	134.817
QRTL5_15	RTL	T	2018_Venkata	ch5	linkage_group5	2.3	7.8	15.2	5.87079	24.5292
QRTL10_16	RTL	T	2018_Venkata	ch10	linkage_group10	2.1	2.2	13.3	-19.7763	46.3763
QRTL2_17	RTL	T	2018_Venkata	ch2	linkage_group2	2.5	1.2	125.6	64.9601	186.24
QRTW6_1	RTW	N	2011_Tian	ch6	linkage_group6	3	11	33.5	18.7087	48.2913
QRTW7_2	RTW	N	2011_Tian	ch7	linkage_group7	3	14	67	50.9409	83.0591
QRTW9_3	RTW	N	2011_Tian	ch9	linkage_group9	3	8	93.5	75.9353	111.065
QSHL1_1	SHL	T	2018_Venkata	ch1	linkage_group1	3.6	4.6	12.5	-3.3191	28.3191
QSHL4_2	SHL	T	2018_Venkata	ch4	linkage_group4	5.2	10.9	8.05	1.37405	14.726
QSHL4_3	SHL	T	2018_Venkata	ch4	linkage_group4	6.2	13.6	78.05	72.6994	83.4006
QSHL4_4	SHL	N	2017_Puram	ch4	linkage_group4	2.77	6.5	116.75	107.664	125.836
QSHL11_5	SHL	N	2017_Puram	ch11	linkage_group11	3.77	12.5	145.3	140.575	150.025
QSHL5_6	SHL	N	2017_Teresa	ch5	linkage_group5	3.861	16.175	5.4	3.67444	7.12556
QSHL6_7	SHL	N	2017_Teresa	ch6	linkage_group6	5.34	23.491	53.4	52.2118	54.5882
QSHL1_8	SHL	N	2017_Teresa	ch1	linkage_group1	2.556	8.188	157.6	154.191	161.009
QSHL2_9	SHL	N	2017_Teresa	ch2	linkage_group2	2.031	6.614	79.9	75.68	84.12
QSHL5_10	SHL	N	2017_Teresa	ch5	linkage_group5	2.674	8.535	5.4	2.12982	8.67018
QSHL6_11	SHL	N	2017_Teresa	ch6	linkage_group6	4.152	12.67	53.4	51.1971	55.6029
QSHL7_12	SHL	N	2017_Teresa	ch7	linkage_group7	2.067	6.722	91.5	87.3478	95.6522
QSIS2_1	SIS	T	2018_Venkata	ch2	linkage_group2	2.2	4.4	113.55	97.0119	130.088
QSIS3_2	SIS	T	2018_Venkata	ch3	linkage_group3	5.8	7.3	21.9	11.9318	31.8682
QSIS5_3	SIS	T	2018_Venkata	ch5	linkage_group5	2.2	3.4	85.15	63.7477	106.552
QSIS5_4	SIS	T	2018_Venkata	ch5	linkage_group5	2.2	3.8	58.7	39.5506	77.8494
QSIS8_5	SIS	T	2018_Venkata	ch8	linkage_group8	7.1	9.2	84.4	76.4905	92.3095
QSIS1_6	SIS	N	2017_Puram	ch1	linkage_group1	2.26	4.1	97.1	82.6956	111.504
QSIS2_7	SIS	N	2017_Puram	ch2	linkage_group2	2.13	7.5	26.9	19.0256	34.7744
QSIS2_8	SIS	N	2017_Puram	ch2	linkage_group2	2.43	4.5	58.8	45.676	71.924
QSIS5_9	SIS	N	2017_Puram	ch5	linkage_group5	2.52	7.3	95.3	87.2099	103.39
QSIS7_10	SIS	N	2017_Teresa	ch7	linkage_group7	2.935	16.989	60.8	59.1571	62.4429
QSIS1_11	SIS	N	2017_Teresa	ch1	linkage_group1	2.091	6.795	163.8	159.692	167.908
QSIS1_12	SIS	N	2017_Teresa	ch1	linkage_groupChr1	2.275	6.456	157.6	153.277	161.923
QSIS1_13	SIS	N	2017_Teresa	ch2	linkage_groupChr2	2.326	6.59	79.9	75.6646	84.1354
QSIS6_14	SIS	N	2017_Teresa	ch6	linkage_group6	2.498	7.04	53.4	49.4354	57.3646
QSIS7_15	SIS	N	2017_Teresa	ch7	linkage_group7	2.081	5.942	49.7	45.0028	54.3972
QSIS7_16	SIS	N	2017_Teresa	ch7	linkage_group7	2.935	8.162	60.8	57.3804	64.2196
QSIS1_17	SIS	N	2017_Teresa	ch1	linkage_group1	2.055	10.154	157.6	154.851	160.349
QSRL2_1	SRL	N	2017_Teresa	ch2	linkage_group2	3.882	18.174	64.2	62.6642	65.7358
QSRL7_2	SRL	N	2017_Teresa	ch7	linkage_group7	2.857	12.936	49.7	47.5424	51.8576
QSRL2_3	SRL	N	2017_Teresa	ch2	linkage_group2	3.057	18.445	64.2	62.6868	65.7132
QSRL7_4	SRL	N	2017_Teresa	ch7	linkage_group7	2.034	12.665	49.7	47.4962	51.9038
QSTR7_1	STR	T	2012_Wang	ch7	linkage_group7	2.8	8.6	67	60.6822	73.3178
QSTR3_2	STR	N	2009_SABOURI	ch3	linkage_group3	13.44	16.15	60.1	51.5538	68.6462
QSTR3_3	STR	N	2009_SABOURI	ch3	linkage_group3	24.51	13.07	126.675	116.115	137.235
QSTS5_1	STS	T	2017_Wang	ch5	linkage_group5	2	8	36.4	32.8254	39.9746
QSTS5_2	STS	T	2017_Wang	ch5	linkage_group5	2	8	74.2	70.6254	77.7746
QSTS10_3	STS	T	2017_Wang	ch10	linkage_group10	2	4	48.8	41.6509	55.9491
QSTS11_4	STS	T	2017_Wang	ch11	linkage_group11	3	5	19.8	14.0807	25.5193
QSTS11_5	STS	T	2017_Wang	ch11	linkage_group11	3	5	54.3	48.5807	60.0193
QSTS12_6	STS	T	2017_Wang	ch12	linkage_group12	2	4	48.2	41.0509	55.3491
QSTS1_7	STS	N	2011_Tian	ch1	linkage_group1	3	11	15.8	7.88354	23.7165
QSTS2_8	STS	N	2011_Tian	ch2	linkage_group2	3	9	53.5	45.2343	61.7657
