# Supplementary material for: Salt tolerance involved candidate genes in rice: an integrative meta-analysis approach
Source: BMC Plant Biol. 2020 Oct 1;20:452. doi: 10.1186/s12870-020-02679-8 (PMC7528482; doi:10.1186/s12870-020-02679-8)
Supplement: Supplementary file 1 — Additional files 1: Table S1. List of the QTL mapping studies used for meta-QTL analysis for traits associated with the salt tolerance in rice. Table S2. The summary of the original QTLs related to salt tolerance traits. Table S3. The Summary of the original QTLs related to salinity tolerance included in the meta–analysis. Table S4. The consensus QTLs of 32 traits identified by meta–analysis in rice. Table S5. The original microarray datasets selected for meta-analysis of rice under salinity stress. Table S6. The list of possible candidate genes in the meta-QTL regions (The asterisk on meta position column, represents promising genes located in the hotspot positions). Table S7. The list of publicly accessible RNA-seq datasets was used in this study. Table S8. The list of reported salinity tolerance related genes in rice based on the literature review, classified into four tissues (including shoot, root, seedling, and leaves) in 4 sheets. Table S9. List of primers used for qRT-PCR analysis. Fig. S1. Number of the original QTLs that are associated with each salt tolerance related trait (Traits along with their abbreviations are provided in Table S2). Fig. S2. Number of the original QTLs related to the salt tolerance in each chromosome of rice. Fig. S3. Number of differentially expressed genes (DEGs) identified by RNA-seq meta-analysis in four tissues (including shoot, root, seedling, and leaves). Fig. S4. Number of differentially expressed genes (DEGs) identified by microarray meta-analysis in four tissues (including shoot, root, seedling and leaves). Fig. S5. GO term assignment of the identified DEGs located in the meta-QTL positions to three main categories of cellular component, molecular function, and biological process. Fig. S6. Graph illustrating of the melt curves from qRT-PCR of the selected potential candidate genes in FL478. [file 12870_2020_2679_MOESM1_ESM.zip › Table S4.xlsx]

## Sheet: Meta-QTLs
Number of Meta-QTLS	Chr	AIC Value	Marker Interval	Meta-QTL Peak Position (cM)	No of InitialQTL	No of identified genes	Traits	Mean initial CI (cM)	MQTL CI (95%) (cM)	R2 %	LOD
M-QTL1	1	700.86	RM6873-RM7241	24.97	4	194	SHL,STS,RTL,DLR	12.5134	7.93	7.03083	3.33
M-QTL2	1	700.86	RM3412-RM8115	72.35	12	81	CHL,KLV,NS,NKS,CHL,KS,RN	14.5483	2.84	9.26667	3.48583
M-QTL3	1	700.86	RM5638-RM6880	128.26	11	85	RK,NKS,KS,SH,SIS,CHL,S	6.02244	3.48	10.7827	3.18182
M-QTL4	1	700.86	RM8235-RM6504	158.61	10	84	S,SH,PL,SIS,SHL,	6.39566	2.49	10.6893	4.06689
M-QTL1	2	191.37	RM3495-RM3703	20.1	5	155	STS,KS,NS,GY,KS,SIS	7.43995	4.81	9.715	2.91833
M-QTL2	2	191.37	RM6611-RM4499	63.59	16	57	NS,S,STS,STS,KS,NKS,SIS,RTL,STS,CHL,NFS,NS	10.3423	1.82	10.4252	4.4708
M-QTL3	2	191.37	RM6023-RM3688	79.6	7	173	RK,CHL,S,DSW,SHL,SIS	3.72604	1.61	13.2879	3.73443
M-QTL4	2	191.37	RM3730-RM6366	106.66	7	97	S,KS,NKS,SIS,NS,RTL	15.7525	3.22	9.64943	3.39614
M-QTL1	3	135.93	RM1332-RM3467	21.89	3	557	RTL,SIS	15.8374	12.87	5.6	3.44667
M-QTL2	3	135.93	RM7425-RM7249	66.99	6	162	KS,NKS,DW,STS,NSS,STS	7.71407	6.35	14.7417	8.74
M-QTL3	3	135.93	RM3844-RM3525	123.4	8	365	NS,STS,CHL,RTL,NS,NKS,STS	11.6834	7.91	9.76	10.41
M-QTL4	3	135.93	RM3199-RM3867	137.56	8	220	CHL,NKS,CHL,NS,SH,RRW,PL	9.36898	4.19	9.43762	4.28714
M-QTL1	4	131.46	RM2416-RM3471	13.93	9	268	NP,GY,NFS,DW,SN,SHL,RK,DLR	11.5554	5.39	8.56111	3.76222
M-QTL2	4	131.46	RM5633-RM5687	25.4	3	126	DLR,KS,DSW	6.3805	5.75	11.5367	3.06333
M-QTL3	4	131.46	RM1223-RM317	80.16	4	493	SHL,KS,NKS,S	5.9923	5.45	10.7696	3.40417
M-QTL4	4	131.46	RM6441-RM7410	120.05	6	67	DF,SH,CHL,STS,NS,NKS	6.92304	3.31	10.9083	4.25167
M-QTL1	5	143.08	RM5693-RM6209	5.4	2	19	SHL	2.49787	3.05	12.355	3.2675
M-QTL2	5	143.08	RM3328-RM5994	36.12	5	120	RTL,DLR,STS,S,STS	8.66916	2.02	13.348	3.252
M-QTL3	5	143.08	RM3695-RM3800	79.49	6	199	DLR,RTL,SIS,STS,S,STS	11.8671	4.65	5.99	2.858
M-QTL4	5	143.08	RM6841-RM3486	99.79	9	391	DSR,SIS,KS,SH,NFS,QGW	14.1765	10.07	7.79889	5.54778
M-QTL1	6	171.82	RM6263-RM2126	17.09	2	570	RTL,DSW	10.5303	11.33	8.375	2.9625
M-QTL2	6	171.82	RM564-RM5745	53.5	5	50	DSW,SHL,SIS,DW	3.4869	1.91	11.9934	3.5822
M-QTL3	6	171.82	RM3628-RM5957	89.13	9	69	CHL,RN,RDW,RFW,RTL,NS,DSW,RK,KS	9.2057	3.32	10.9211	5.19
M-QTL4	6	171.82	RM6224-RM1150	117.86	9	150	NKS,NP,QGW,GY,RK,DSW,DF,NFS	12.522	3.77	10.3167	5.36444
M-QTL1	7	65.69	RM8022-RM6449	16.65	5	335	DSW,S,SIS,STS	5.21015	11.22	8.3086	2.4004
M-QTL2	7	65.69	RM6427-RM5420	53.61	17	152	DW,DSW,SN,SIS,RSH,RDW,RFW,RLA,RRW,KS,NKS,RN,SH,RTW,STS	10.4488	4.78	8.93924	3.112
M-QTL3	7	65.69	RM7441-RM234	72.2	4	64	NS,RTL,DSW,SHL	12.1251	6.39	6.047	2.331
M-QTL4	7	65.69	RM3555-RM5720	108.25	3	127	KS,RTL,NS	20.1466	8.95	4.31667	2.61667
M-QTL1	8	65.69	RM3309-RM5068	16.65	3	205	DW,CHL,NS	11.0416	10.86	9.24	9.30667
M-QTL2	8	65.69	RM3214-RM210	53.61	2	865	DLR,CHL	8.88539	4.78	11.04	5.895
M-QTL3	8	65.69	RM8264-RM3459	72.2	4	71	DSW,KS,NKS,SIS	6.56279	6.39	11.825	4.875
M-QTL4	8	65.69	RM4487-RM3754	108.25	3	122	DSW,QGW,GY	16.3407	8.95	11.8	7.3
M-QTL1	9	80.05	RM6021-RM7390	17	3	253	KS,NS	5.81986	6.69	9.36667	3
M-QTL2	9	80.05	RM7048-RM1553	64.48	6	570	DSW,STS,NKS,RN,S,NP	8.68859	3.32	9.48333	3.37833
M-QTL3	9	80.05	RM6251-RM3808	78	1	151	RN	2.58714	5.17	16.58	4.13
M-QTL4	9	80.05	RM6643-RM1026	93.5	2	140	DSW,RTW	15.1695	20.69	6.33333	3
M-QTL1	10	85.46	RM1125-RM6150	48.48	6	53	RTL,KS,S,DSW,STS,STS	17.3033	4.06	4.88	2.76
M-QTL2	10	85.46	RM3510-RM8202	60.15	3	165	CHL,RK	9.94592	8.45	7.16667	2.97333
M-QTL3	10	85.46	RM5352-RM3123	72.05	5	92	QGW,DF,NFS,RTL	17.3772	9.91	8.88	4.98
M-QTL1	11	109.62	RM1240-RM6085	13.58	4	182	NS,S,STS	4.61497	4.22	10.25	3.2
M-QTL2	11	109.62	RM6115-RM4862	48.84	6	102	DSW,KS,NKS,S,STS,DW	5.98294	3.88	7.58833	4.28667
M-QTL3	11	109.62	RM4069A-RM6293	114.4	2	189	NS,SHL	4.67845	9.27	10.88	3.8
M-QTL1	12	117.28	RM7003-RM1261	45.61	3	493	CHL,S,STS	8.21976	7.98	4.56667	3.84333
M-QTL2	12	117.28	RM6869-R4589	78.9	6	14	CHL,STS,NS	9.82554	4.03	9.25	5.636
M-QTL3	12	117.28	RM4589-RM1103	86.33	4	208	DSW,S,STS	11.1817	4.85	10.825	3.75
M-QTL4	12	117.28	RM3226-RM4542	99.4	2	283	DSW,SH	3.16815	6.31	17.15	4.65
