# Supplementary material for: Salt tolerance involved candidate genes in rice: an integrative meta-analysis approach
Source: BMC Plant Biol. 2020 Oct 1;20:452. doi: 10.1186/s12870-020-02679-8 (PMC7528482; doi:10.1186/s12870-020-02679-8)
Supplement: Supplementary file 1 — Additional files 1: Table S1. List of the QTL mapping studies used for meta-QTL analysis for traits associated with the salt tolerance in rice. Table S2. The summary of the original QTLs related to salt tolerance traits. Table S3. The Summary of the original QTLs related to salinity tolerance included in the meta–analysis. Table S4. The consensus QTLs of 32 traits identified by meta–analysis in rice. Table S5. The original microarray datasets selected for meta-analysis of rice under salinity stress. Table S6. The list of possible candidate genes in the meta-QTL regions (The asterisk on meta position column, represents promising genes located in the hotspot positions). Table S7. The list of publicly accessible RNA-seq datasets was used in this study. Table S8. The list of reported salinity tolerance related genes in rice based on the literature review, classified into four tissues (including shoot, root, seedling, and leaves) in 4 sheets. Table S9. List of primers used for qRT-PCR analysis. Fig. S1. Number of the original QTLs that are associated with each salt tolerance related trait (Traits along with their abbreviations are provided in Table S2). Fig. S2. Number of the original QTLs related to the salt tolerance in each chromosome of rice. Fig. S3. Number of differentially expressed genes (DEGs) identified by RNA-seq meta-analysis in four tissues (including shoot, root, seedling, and leaves). Fig. S4. Number of differentially expressed genes (DEGs) identified by microarray meta-analysis in four tissues (including shoot, root, seedling and leaves). Fig. S5. GO term assignment of the identified DEGs located in the meta-QTL positions to three main categories of cellular component, molecular function, and biological process. Fig. S6. Graph illustrating of the melt curves from qRT-PCR of the selected potential candidate genes in FL478. [file 12870_2020_2679_MOESM1_ESM.zip › Table S6.xlsx]

## Sheet: Candidate Genes
Tissue	Gene ID	Msu ID	Gene function	Meta position	Method	Reference
Leaves	Os04g0511200	LOC_Os04g43200.1	PXG,caleosin related protein, putative, expressed	Chr4:M-QTL3	RNA-seq & Microarray
Leaves	Os03g0200200	LOC_Os03g10320.1	Expressed protein	Chr3:M-QTL1	RNA-seq, Microarray
Leaves	Os01g0326300	LOC_Os01g22249.1	peroxidase precursor	Chr1:M-QTL2*	RNA-seq, Microarray
Leaves	Os01g0326100	LOC_Os01g22249.1	Peroxidase precursor	Chr1:M-QTL2	RNA-seq, Microarray
Leaves	Os03g0710700	LOC_Os03g50280.1	Intermembrane lipid transfer activity	Chr3:M-QTL3	RNA-seq & Microarray
Leaves	Os03g0723700	LOC_Os03g51390.1	Expressed protein	Chr3:M-QTL3	RNA-seq & Microarray
Leaves	Os07g0485100	LOC_Os07g30170.1	Expressed protein	Chr7:M-QTL2	RNA-seq & Microarray
Leaves	Os09g0486500	LOC_Os09g31200.1	Zinc ion binding,DNA binding	Chr9:M-QTL2	RNA-seq & Microarray
Leaves	Os09g0487600	LOC_Os09g31270.1	Cell wall organization	Chr9:M-QTL2	RNA-seq & Microarray
Leaves	Os12g0512100	LOC_Os12g32760.1	Sugar transport	Chr12:M-QTL3	RNA-seq & Microarray
Leaves	Os03g0690700	LOC_Os03g48471.1	Expressed protein	Chr3:M-QTL3	RNA-seq & Microarray
Leaves	Os11g0676050	LOC_Os11g45060.1	ADP binding	Chr11:M-QTL3	RNA-seq & Microarray
Leaves	Os11g0675200	LOC_Os11g45090.1	ADP binding	Chr11:M-QTL3	RNA-seq & Microarray
Leaves	Os12g0601800	LOC_Os12g40920.1	bZIP transcription factor,Transcription regulation	Chr12:M-QTL4	RNA-seq & Microarray
Leaves	Os09g0325700	LOC_Os09g15670.1	PP2C,Protein phosphatase 2C, putative,protein serine/threonine phosphatase activity	Chr9:M-QTL1	Microarray & Lit.R	Dea-Wook Kim, et al,2007
Leaves	Os03g0760800	LOC_Os03g55290.1	GASR3 - Gibberellin-regulated GASA/GAST/Snakin family protein precursor	Chr3:M-QTL4	RNA-seq & Lit.R	Lee, et al, 2015
Leaves	Os02g0161900	LOC_Os02g06640.1	Ubiquitin family protein, putative, expressed	Chr2:M-QTL1*	Microarray & Lit.R	Moraes GP, et al, 2015
Leaves	Os06g0701700	LOC_Os06g48810.1	OsHKT1 - Na+ transporter, expressed	Chr6:M-QTL4*	Microarray & Lit.R	Platten,J.D. et al.2013
Leaves	Os06g0160700	LOC_Os06g06560.1	Starch synthase, putative, expressed	Chr6:M-QTL1	Microarray & Lit.R	Cattarin Theerawitaya, et al,2012
Leaves	Os01g0184100	LOC_Os01g08860.1	Hsp20/alpha crystallin family protein, response to salt stress	Chr1:M-QTL1	Microarray & Lit.R	Dea-Wook Kim, et al, 2007
Leaves	Os03g0723400	LOC_Os03g51350.1	Expressed protein	Chr3:M-QTL3	Microarray & Lit.R	Dea-Wook Kim, et al, 2007
Leaves	Os05g0475400	LOC_Os05g39770.1	Aminotransferase, putative, expressed	Chr5:M-QTL4*	Microarray & Lit.R	Dea-Wook Kim, et al, 2007
Leaves	Os06g0698300	LOC_Os06g48300.1	PP2C,Protein phosphatase 2C, putative, expressed	Chr6:M-QTL4*	Microarray & Lit.R	Dea-Wook Kim, et al, 2007
Leaves	Os07g0503300	LOC_Os07g32010.1	Transferase activity	Chr7:M-QTL2	Microarray & Lit.R	Dea-Wook Kim, et al, 2007
Leaves	Os08g0442900	LOC_Os08g34390.1	Signal domain	Chr8:M-QTL2	Microarray & Lit.R	Dea-Wook Kim, et al, 2007
Leaves	Os10g0505900	LOC_Os10g36180.1	Expressed protein	Chr10:M-QTL1	Microarray & Lit.R	Dea-Wook Kim, et al, 2007
Leaves	Os10g0537500	LOC_Os10g39220.1	Integral component of membrane	Chr10:M-QTL3	Microarray & Lit.R	Dea-Wook Kim, et al, 2007
Leaves	Os12g0478200	LOC_Os12g29400.1	GRAM domain containing protein, regulation of seed germination	Chr12:M-QTL1	Microarray & Lit.R	Dea-Wook Kim, et al, 2007
Root	Os01g0311800	LOC_Os01g20980.1	Pectinesterase	Chr1:M-QTL2*	RNA-seq & Microarray
Root	Os02g0158900	LOC_Os02g06410.1	CBS domain containing membrane protein	Chr2:M-QTL1*	RNA-seq & Microarray
Root	Os02g0577900	LOC_Os02g36820.1	Expressed protein	Chr2:M-QTL3	RNA-seq & Microarray
Root	Os03g0152000	LOC_Os03g05750.1	Heavy-metal-associated domain-containing protein, putative, expressed	Chr3:M-QTL1	RNA-seq & Microarray
Root	Os03g0201000	LOC_Os03g10390.1	Expressed protein	Chr3:M-QTL1	RNA-seq & Microarray
Root	Os03g0339300	LOC_Os03g22010.1	Peroxidase precursor, putative, expressed	Chr3:M-QTL2	RNA-seq & Microarray
Root	Os03g0341300	LOC_Os03g22200.1	Sugar transmembrane transporter activity	Chr3:M-QTL2	RNA-seq & Microarray
Root	Os03g0727600	LOC_Os03g51740.1	ACC1,aminotransferase, classes I and II, domain containing protein, expressed	Chr3:M-QTL3	RNA-seq & Microarray
Root	Os03g0729000	LOC_Os03g51920.1	EGY3 , Hydrolase	Chr3:M-QTL3	RNA-seq & Microarray
Root	Os03g0180800	LOC_Os03g08310.1	TIFY11A,Transcription regulation	Chr3:M-QTL1	RNA-seq & Lit.R	Wu H, et al. 2015
Root	Os04g0127300	LOC_Os04g03810.1	OsSub38 - Putative Subtilisin homologue, expressed	Chr4:M-QTL1*	RNA-seq & Microarray
Root	Os04g0527000	LOC_Os04g44510.1	Expressed protein	Chr4:M-QTL3	RNA-seq & Microarray
Root	Os04g0543900	LOC_Os04g45970.1	Glutamate dehydrogenase protein, putative, expressed	Chr4:M-QTL3	RNA-seq & Microarray
Root	Os04g0547900	LOC_Os04g46280.1	Hydrolase, NUDIX family, domain containing protein, expressed	Chr4:M-QTL3	RNA-seq & Microarray
Root	Os04g0664600	LOC_Os04g56910.1	Transferase family protein, putative, expressed	Chr4:M-QTL4	RNA-seq & Microarray
Root	Os05g0468800	LOC_Os05g39250.1	Phosphatidylethanolamine-binding protein, putative, expressed	Chr5:M-QTL4*	RNA-seq & Microarray
Root	Os05g0500600	LOC_Os05g42130.1	MOC1,Transcription regulation, GRAS family	Chr5:M-QTL4*	RNA-seq & Microarray
Root	Os06g0143700	LOC_Os06g05160.1	Anion:anion antiporter activity	Chr6:M-QTL1	RNA-seq & Microarray
Root	Os06g0146800	LOC_Os06g05420.1	Expressed protein,integral component of membrane	Chr6:M-QTL1	RNA-seq & Microarray
Root	Os06g0702000	LOC_Os06g48860.1	OsSAUR28 - Auxin-responsive SAUR gene family member, expressed	Chr6:M-QTL4*	RNA-seq & Microarray
Root	Os06g0701700	LOC_Os06g48810.1	OsHKT1 - Na+ transporter, k+transporter,cation transmembrane transporter activity	Chr6:M-QTL4*	Microarray & Lit.R	Cattarin Theerawitaya, et al.2012
Root	Os06g0159600	LOC_Os06g06470.1	U-box domain containing heat shock protein, putative, expressed	Chr6:M-QTL1	Microarray & Lit.R	R.C. Venu, et al.2013
Root	Os06g0147800	LOC_Os06g05520.1	OsMKK1 - putative MAPKK, MAP kinase kinase activity,signal transduction by protein phosphorylation	Chr6:M-QTL1	Microarray & Lit.R	Wang F. et al . 2014
Root	Os07g0418600	LOC_Os07g23640.1	Protein expressed,Signal domain	Chr7:M-QTL1	RNA-seq & Microarray
Root	Os08g0137800	LOC_Os08g04340.1	Expressed protein,electron transfer activity	Chr8:M-QTL1	RNA-seq & Microarray
Root	Os08g0414700	LOC_Os08g31980.1	Trehalose-6-phosphate synthase, putative, expressed	Chr8:M-QTL2	RNA-seq & Microarray
Root	Os08g0435900	LOC_Os08g33820.1	Chlorophyll A-B binding protein, Photosynthesis	Chr8:M-QTL2	RNA-seq & Microarray
Root	Os08g0538200	LOC_Os08g42570.1	Plant protein of unknown function domain containing protein, expressed	Chr8:M-QTL4	RNA-seq & Microarray
Root	Os09g0451400	LOC_Os09g27820.1	1-aminocyclopropane-1-carboxylate oxidase protein, putative, expressed	Chr9:M-QTL2	RNA-seq & Microarray
Root	Os09g0517900	LOC_Os09g34214.1	UDP-glucoronosyl and UDP-glucosyl transferase domain containing protein, expressed	Chr9:M-QTL2	RNA-seq & Microarray
Root	Os09g0482200	LOC_Os09g30414.1	OsASP,aspartic-type endopeptidase activity, DNA binding,Signal domain	Chr9:M-QTL2	RNA-seq & Microarray
Root	Os09g0472100	LOC_Os09g29660.1	Transmembrane transport,integral component of membrane	Chr9:M-QTL2	RNA-seq & Microarray
Root	Os09g0470500	LOC_Os09g29460.1	HOX4,Transcription regulation	Chr9:M-QTL2	RNA-seq & Microarray
Root	Os10g0543400	LOC_Os10g39700.1	CHIT15 - Chitinase family protein precursor, putative, expressed	Chr10:M-QTL3	RNA-seq & Microarray
Root	Os11g0669100	LOC_Os11g44680.1	DNA-binding transcription factor activity	Chr11:M-QTL3	RNA-seq & Microarray
Root	Os11g0670900	LOC_Os11g44800.1	Integral component of membrane	Chr11:M-QTL3	RNA-seq & Microarray
Root	Os11g0684000	LOC_Os11g45740.1	MYB family transcription factor, Transcription regulation	Chr11:M-QTL3	RNA-seq & Microarray
Root	Os12g0226900	LOC_Os12g12580.1	NADP-dependent oxidoreductase, putative, expressed	Chr12:M-QTL1	RNA-seq & Microarray
Root	Os12g0478400	LOC_Os12g29430.1	OsWAK125 - OsWAK receptor-like protein OsWAK-RLP, expressed	Chr12:M-QTL1	RNA-seq & Microarray
Root	Os02g0569900	LOC_Os02g36110.1	Heme binding	Chr2:M-QTL3	RNA-seq & Microarray
Root	Os02g0653200	LOC_Os02g43660.1	Signal	Chr2:M-QTL4	RNA-seq & Microarray
Root	Os04g0532100	LOC_Os04g44980.1	oxidation-reduction process	Chr4:M-QTL3	RNA-seq & Microarray
Root	Os04g0533900	LOC_Os04g45130.1	Metal ion transport	Chr4:M-QTL3	RNA-seq & Microarray
Root	Os05g0477600	LOC_Os05g39990.1	Plant-type cell wall organization	Chr5:M-QTL4*	RNA-seq & Microarray
Root	Os08g0335600	LOC_Os08g24790.1	Signal, Auxin-induced protein-like	Chr8:M-QTL2	RNA-seq & Microarray
Root	Os09g0456200	LOC_Os09g28310.1	bZIP,DNA-binding transcription factor activity,Transcription regulation	Chr9:M-QTL2	RNA-seq & Microarray
Root	Os09g0482660	LOC_Os09g30458.1	Serine-type endopeptidase activity	Chr9:M-QTLa2	RNA-seq & Microarray
Root	Os10g0469900	LOC_Os10g33170.1	Peptide transmembrane transporter activity	Chr10:M-QTL1	RNA-seq & Microarray
Root	Os12g0610800	LOC_Os12g41690.1	4 iron, 4 sulfur cluster binding	Chr12:M-QTL4	RNA-seq & Microarray
Root	Os05g0408900	LOC_Os05g33840.1	Metal ion binding	Chr4:M-QTL3	RNA-seq & Microarray
Root	Os06g0698300	LOC_Os06g48300.1	PP2C family	Chr6:M-QTL4*	RNA-seq & Microarray
Root	Os01g0185900	LOC_Os01g09080.1	WRKY107, Transcription regulation	Chr1:M-QTL1	RNA-seq & Microarray
Root	Os03g0188100	LOC_Os03g08900.1	Antiporter activity	Chr3:M-QTL1	RNA-seq & Microarray
Root	Os03g0196600	LOC_Os03g10050.1	Acyltransferase, Transferase	Chr3:M-QTL1	RNA-seq & Microarray
Root	Os04g0529100	LOC_Os04g44670.1	AP2, Transcription regulation	Chr:M-QTL3	RNA-seq & Microarray
Root	Os06g0168500	LOC_Os06g07200.1	Intracellular protein transport	Chr6:M-QTL1	RNA-seq & Microarray
Root	Os06g0172800	LOC_Os06g07600.1	Response to oxidative stress	Chr6:M-QTL1	RNA-seq & Microarray
Root	Os08g0293300	LOC_Os08g19694.1	ADP binding	Chr8:M-QTL2	RNA-seq & Microarray
Root	Os11g0667700	LOC_Os11g44560.1	ATP binding	Chr11:M-QTL3	RNA-seq & Microarray
Root	Os12g0541300	LOC_Os12g35610.1	CIB,Calcium ion binding	Chr12:M-QTL3	RNA-seq & Microarray
Seedling	Os01g0169800	LOC_Os01g07500.1	Aminotransferase, Transferase	Chr1:M-QTL1	RNA-seq & Microarray
Seedling	Os01g0309800	LOC_Os01g20830.1	Heavy metal-associated domain containing protein, transport	Chr1:M-QTL2	RNA-seq & Microarray
Seedling	Os01g0314000	LOC_Os01g21144.1	Expressed protein	Chr1:M-QTL2	RNA-seq & Microarray
Seedling	Os01g0571300	LOC_Os01g39020.1	HSFA6B,HSF-type DNA-binding domain containing protein, expressed	Chr1:M-QTL3	RNA-seq, Microarray & Lit.R	Liu AL, et al.2013
Seedling	Os01g0559600	LOC_Os01g37910.1	Vacuolar-processing enzyme precursor, putative, expressed	Chr1:M-QTL3	RNA-seq & Lit.R	Kim Y,et al.2014
Seedling	Os02g0512000	LOC_Os02g30810.1	OsSAUR10 - Auxin-responsive SAUR gene family member, expressed	Chr2:M-QTL2	RNA-seq & Microarray
Seedling	Os02g0513100	LOC_Os02g30910.1	Nodulin MtN3 family protein, putative, expressed	Chr2:M-QTL2	RNA-seq & Microarray
Seedling	Os02g0557800	LOC_Os02g35180.1	OsRR2 type-A response regulator, Transcription regulation	Chr2:M-QTL3	RNA-seq & Microarray
Seedling	Os02g0654600	LOC_Os02g43770.1	DUF630/DUF632 domains containing protein, putative, expressed	Chr2:M-QTL4	RNA-seq & Microarray
Seedling	Os02g0662000	LOC_Os02g44310.1	LTPL112 - Protease inhibitor/seed storage/LTP family protein precursor, Signal domain	Chr2:M-QTL4	RNA-seq & Microarray
Seedling	Os02g0661100	LOC_Os02g44230.1	TPP1,trehalose biosynthetic process,response to salt stress	Chr2:M-QTL4	Microarray & Lit.R	Ge LF, et al.2008
Seedling	Os03g0149300	LOC_Os03g05530.1	Transmembrane transporter activity	Chr3:M-QTL1	RNA-seq & Microarray
Seedling	Os03g0153500	LOC_Os03g05880.1	Monooxygenase, putative, expressed	Chr3:M-QTL1	RNA-seq & Microarray
Seedling	Os03g0191900	LOC_Os03g09170.1	Ethylene-responsive transcription factor,Transcription regulation	Chr3:M-QTL1	RNA-seq & Microarray
Seedling	Os03g0198600	LOC_Os03g10210.1	HOX24,positive regulation of transcription,Transcription regulation	Chr3:M-QTL1	RNA-seq & Microarray
Seedling	Os03g0212400	LOC_Os03g11380.1	SNARE domain containing protein, putative, expressed	Chr3:M-QTL1	RNA-seq & Microarray
Seedling	Os03g0335300	LOC_Os03g21720.1	Vacuolar-sorting receptor precursor,calcium ion binding	Chr3:M-QTL2	RNA-seq & Microarray
Seedling	Os03g0338000	LOC_Os03g21960.1	Aminotransferase, putative, expressed	Chr3:M-QTL2	RNA-seq & Microarray
Seedling	Os03g0693800	LOC_Os03g48760.1	Cupin domain containing protein, expressed	Chr3:M-QTL3	RNA-seq & Microarray
Seedling	Os03g0693900	LOC_Os03g48770.1	Cupin domain containing protein, expressed	Chr3:M-QTL3	RNA-seq & Microarray
Seedling	Os03g0694000	LOC_Os03g48780.1	Cupin domain containing protein, expressed	Chr3:M-QTL3	RNA-seq & Microarray
Seedling	Os03g0712800	LOC_Os03g50490.1	Glutamine synthetase, catalytic domain containing protein, expressed	Chr3:M-QTL3	RNA-seq & Microarray
Seedling	Os03g0719400	LOC_Os03g51010.1	Hydrolase, alpha/beta fold family domain containing protein, expressed	Chr3:M-QTL3	RNA-seq & Microarray
Seedling	Os03g0723400	LOC_Os03g51350.1	Expressed protein	Chr3:M-QTL3	RNA-seq & Microarray
Seedling	Os03g0322900	LOC_Os03g20680.1	LEA17,late embryogenesis abundant protein 1, positive regulation of response to salt stress,positive regulation of response to water deprivation	Chr3:M-QTL2	RNA-seq, Microarray & Lit.R	Chen H, et al.2015
Seedling	Os03g0339900	LOC_Os03g22050.1	CIPK10,signal transduction,protein serine/threonine kinase activity	Chr3:M-QTL2	Microarray & Lit.R	Zhang J, et al.2009
Seedling	Os03g0743500	LOC_Os03g53200.1	OsCML4 -calcium ion binding	Chr3:M-QTL4	Microarray & Lit.R	Aumnart Chinpongpanich, et al.2012
Seedling	Os04g0153200	LOC_Os04g06910.1	Expressed protein	Chr4:M-QTL1*	RNA-seq & Microarray
Seedling	Os04g0186400	LOC_Os04g10750.1	Inorganic phosphate transporter, putative, expressed	Chr4:M-QTL1*	RNA-seq & Microarray
Seedling	Os04g0337500	LOC_Os04g26870.1	Oxidoreductase, aldo/keto reductase family protein, putative, expressed	Chr4:M-QTL2*	RNA-seq & Microarray
Seedling	Os04g0511200	LOC_Os04g43200.1	CIB,Calcium ion binding,caleosin related protein, putative, expressed	Chr4:M-QTL3	RNA-seq & Microarray
Seedling	Os04g0551700	LOC_Os04g46610.1	Expressed protein	Chr4:M-QTL3	RNA-seq & Microarray
Seedling	Os04g0573000	LOC_Os04g48390.1	Transmembrane transport	Chr4:M-QTL3	RNA-seq & Microarray
Seedling	Os04g0669300	LOC_Os04g57350.1	CIB,Calcium ion binding	Chr4:M-QTL4	RNA-seq & Microarray
Seedling	Os04g0541700	LOC_Os04g45810.1	HOX22 , positive regulation of transcription	Chr4:M-QTL3	RNA-seq, Microarray & Lit.R	Zhang S, et al.2012
Seedling	Os04g0578000	LOC_Os04g48850.1	Aminotransferase, classes I and II, domain containing protein, expressed	Chr4:M-QTL3	RNA-seq, Microarray & Lit.R	CH Li, et al.2014
Seedling	Os04g0531400	LOC_Os04g44900.1	Transmembrane receptor protein serine/threonine kinase activity,integral component of membrane	Chr4:M-QTL3	Microarray & Lit.R	CH Li, et al.2014
Seedling	Os04g0556300	LOC_Os04g46960.1	Glutathione peroxidase domain containing protein, peroxidase activity	Chr4:M-QTL3	Microarray & Lit.R	SG Kang, et al.2004
Seedling	Os05g0189300	LOC_Os05g09704.1	HAD superfamily phosphatase, putative, expressed	Chr5:M-QTL2	RNA-seq & Microarray
Seedling	Os05g0190500	LOC_Os05g10210.1	HAD superfamily phosphatase, putative, expressed	Chr5:M-QTL2	RNA-seq & Microarray
Seedling	Os05g0194500	LOC_Os05g10620.1	Transcription regulation	Chr5:M-QTL2	RNA-seq & Microarray
Seedling	Os05g0201700	LOC_Os05g11210.1	Expressed protein	Chr5:M-QTL2	RNA-seq & Microarray
Seedling	Os05g0206100	LOC_Os05g11620.1	Expressed protein	Chr5:M-QTL2	RNA-seq & Microarray
Seedling	Os05g0209600	LOC_Os05g11910.1	GDSL-like lipase/acylhydrolase, putative, expressed	Chr5:M-QTL2	RNA-seq & Microarray
Seedling	Os05g0410500	LOC_Os05g33960.1	Peptide transmembrane transporter activity	Chr5:M-QTL3	RNA-seq & Microarray
Seedling	Os05g0421600	LOC_Os05g34830.1	Regulation of transcription	Chr5:M-QTL3	RNA-seq & Microarray
Seedling	Os05g0461600	LOC_Os05g38660.1	Expressed protein	Chr5:M-QTL4*	RNA-seq & Microarray
Seedling	Os05g0474800	LOC_Os05g39720.1	WRKY70, expressed	Chr5:M-QTL4*	RNA-seq & Microarray
Seedling	Os05g0477900	LOC_Os05g40010.1	LTPL17 - Protease inhibitor/seed storage/LTP family protein precursor,Transport	Chr5:M-QTL4*	RNA-seq & Microarray
Seedling	Os05g0496500	LOC_Os05g41670.1	Expressed protein	Chr5:M-QTL4*	RNA-seq & Microarray
Seedling	Os05g0195200	LOC_Os05g10670.1	Zinc finger CCCH type family protein, DNA binding	Chr5:M-QTL2	Microarray & Lit.R	Asad Jan, et al.2013
Seedling	Os06g0156400	LOC_Os06g06230.1	GDSL-like lipase/acylhydrolase, putative, expressed	Chr6:M-QTL1	RNA-seq & Microarray
Seedling	Os06g0215500	LOC_Os06g11200.1	12-oxophytodienoate reductase, putative, expressed	Chr6:M-QTL1	RNA-seq & Microarray
Seedling	Os06g0698300	LOC_Os06g48300.1	Protein phosphatase 2C, putative, expressed	Chr6:M-QTL4*	RNA-seq & Microarray
Seedling	Os06g0705400	LOC_Os06g49190.1	LTPL154 - Protease inhibitor/seed storage/LTP family protein precursor, expressed	Chr6:M-QTL4*	RNA-seq & Microarray
Seedling	Os06g0604000	LOC_Os06g40150.1	AP2 domain containing protein, Transcription regulation	Chr6:M-QTL3	Microarray & Lit.R	CH Li, et al.2014
Seedling	Os06g0606000	LOC_Os06g40370.1	CIPK24 (SOS2),intracellular signal transduction,response to salt stress	Chr6:M-QTL3	Microarray & Lit.R	Praveen Soni, et al.2013
Seedling	Os07g0408500	LOC_Os07g22580.1	Signal transduction	Chr7:M-QTL1	RNA-seq & Microarray
Seedling	Os07g0418500	LOC_Os07g23570.1	Cytochrome P450 72A1, putative, expressed	Chr7:M-QTL1	RNA-seq & Microarray
Seedling	Os07g0421300	LOC_Os07g23944.1	Glycosyl hydrolase, family 31, putative, expressed	Chr7:M-QTL1	RNA-seq & Microarray
Seedling	Os07g0422100	LOC_Os07g24000.1	AWPM-19-like membrane family protein, integral component of membrane	Chr7:M-QTL1	RNA-seq & Microarray
Seedling	Os08g0136300	LOC_Os08g04210.1	Cysteine-rich repeat secretory protein 55 precursor, putative, expressed	Chr8:M-QTL1	RNA-seq & Microarray
Seedling	Os08g0138100	LOC_Os08g04360.1	Electron transfer activity	Chr8:M-QTL1	RNA-seq & Microarray
Seedling	Os08g0153900	LOC_Os08g05780.1	Expressed protein	Chr8:M-QTL1	RNA-seq & Microarray
Seedling	Os08g0267300	LOC_Os08g16660.1	Aspartic proteinase nepenthesin precursor,Hydrolase	Chr8:M-QTL2	RNA-seq & Microarray
Seedling	Os08g0356500	LOC_Os08g26820.1	Integral component of membrane	Chr8:M-QTL2	RNA-seq & Microarray
Seedling	Os08g0262500	LOC_Os08g16260.1	Cytochrome P450 protein, putative, expressed	Chr8:M-QTL2	RNA-seq & Microarray
Seedling	Os08g0404900	LOC_Os08g31280.1	Integral component of membrane	Chr8:M-QTL2	RNA-seq & Microarray
Seedling	Os08g0245200	LOC_Os08g14760.1	AMP-binding domain containing protein, expressed	Chr8:M-QTL2	RNA-seq & Microarray
Seedling	Os08g0431700	LOC_Os08g33479.1	Expressed protein	Chr8:M-QTL2	RNA-seq & Microarray
Seedling	Os09g0272000	LOC_Os09g09930.1	Heavy metal transport/detoxification protein, putative, expressed	Chr9:M-QTL1	RNA-seq & Microarray
Seedling	Os09g0307300	LOC_Os09g13650.1	Microtubule-associated protein,activation of protein kinase activity	Chr9:M-QTL1	RNA-seq & Microarray
Seedling	Os09g0325700	LOC_Os09g15670.1	Protein phosphatase 2C, putative, expressed	Chr9:M-QTL1	RNA-seq & Microarray
Seedling	Os09g0500900	LOC_Os09g32470.1	Membrane protein, Electron transport	Chr9:M-QTL2	RNA-seq & Microarray
Seedling	Os09g0509700	LOC_Os09g33550.1	CCT/B-box zinc finger protein, putative, expressed	Chr9:M-QTL2	RNA-seq & Microarray
Seedling	Os09g0483500	LOC_Os09g31040.1	CIB,Calcium ion binding	Chr9:M-QTL2	RNA-seq & Microarray
Seedling	Os09g0555500	LOC_Os09g38320.1	Transferase	Chr9:M-QTL4	RNA-seq & Microarray
Seedling	Os09g0552600	LOC_Os09g37976.1	Cupin domain containing protein, expressed	Chr9:M-QTL4	RNA-seq & Microarray
Seedling	Os10g0492900	LOC_Os10g35070.1	Alpha-galactosidase precursor, putative, expressed	Chr10:M-QTL2	RNA-seq & Microarray
Seedling	Os10g0505700	LOC_Os10g36170.1	LTPL160 - Protease inhibitor/seed storage/LTP family protein precursor, expressed	Chr10:M-QTL2	RNA-seq & Microarray
Seedling	Os10g0505900	LOC_Os10g36180.1	Expressed protein	Chr10:M-QTL2	RNA-seq & Microarray
Seedling	Os10g0538200	LOC_Os10g39300.1	Aspartic proteinase nepenthesin, putative, expressed	Chr10:M-QTL3	RNA-seq & Microarray
Seedling	Os11g0147100	LOC_Os11g04990.1	Expressed protein	Chr11:M-QTL1	RNA-seq & Microarray
Seedling	Os11g0151400	LOC_Os11g05380.1	Cytochrome P450, putative, expressed	Chr11:M-QTL1	RNA-seq & Microarray
Seedling	Os11g0265850	LOC_Os11g16460.1	Expressed protein	Chr11:M-QTL2	RNA-seq & Microarray
Seedling	Os11g0649600	LOC_Os11g42960.1	Integral membrane protein TIGR01569 containing protein, expressed	Chr11:M-QTL3	RNA-seq & Microarray
Seedling	Os11g0659200	LOC_Os11g43790.1	DUF581 domain containing protein, expressed	Chr11:M-QTL3	RNA-seq & Microarray
Seedling	Os12g0230100	LOC_Os12g12850.1	CLPC2,Chaperone,ATP-binding, Nucleotide-binding	Chr12:M-QTL1	RNA-seq & Microarray
Seedling	Os12g0267900	LOC_Os12g16690.1	Zinc finger, C3HC4 type domain containing protein, expressed	Chr12:M-QTL1	RNA-seq & Microarray
Seedling	Os12g0433500	LOC_Os12g24550.1	Expressed protein	Chr12:M-QTL1	RNA-seq & Microarray
Seedling	Os12g0437800	LOC_Os12g25090.1	Expressed protein	Chr12:M-QTL1	RNA-seq & Microarray
Seedling	Os12g0478200	LOC_Os12g29400.1	GRAM domain containing protein, regulation of seed germination	Chr12:M-QTL1	RNA-seq & Microarray
Seedling	Os12g0583700	LOC_Os12g39400.1	ZOS12-09 - C2H2 zinc finger protein, nucleic acid binding	Chr12:M-QTL4	RNA-seq & Microarray
Seedling	Os12g0594000	LOC_Os12g40260.1	Integral component of membrane	Chr12:M-QTL4	RNA-seq & Microarray
Seedling	Os12g0617400	LOC_Os12g42280.1	9-cis-epoxycarotenoid dioxygenase 1, chloroplast precursor, putative, expressed	Chr12:M-QTL4	RNA-seq & Microarray
Seedling	Os12g0624200	LOC_Os12g42910.1	NCX,sodium/calcium exchanger protein, transmembrane transport	Chr12:M-QTL4	RNA-seq & Microarray
Seedling	Os12g0626500	LOC_Os12g43140.1	Late embryogenesis abundant protein D-34, putative, expressed	Chr12:M-QTL4	RNA-seq & Microarray
Seedling	Os12g0603800	LOC_Os12g41110.1	OsCML5 - Calmodulin-related calcium sensor protein, calcium-mediated signaling	Chr12:M-QTL4	Microarray & Lit.R	Aumnart Chinpongpanich, et al.2012
Shoot	Os02g0658100	LOC_Os02g44080.1	TIP2-1,aquaporin protein, putative, expressed	Chr2:M-QTL4	RNA-seq & Lit.R	Olivier Cotsaftis, et al. 2011
Shoot	Os03g0180800	LOC_Os03g08310.1	TIFY11A,Transcription regulation	Chr3:M-QTL1	RNA-seq & Lit.R	Wu H, et al.2015
Shoot	Os08g0249000	LOC_Os08g15050.1	Regulation of transcription	Chr8:M-QTL2	RNA-seq & Lit.R	Harkamal Walia , et al.2007
Shoot	Os12g0247700	LOC_Os12g14440.1	Jacalin-like lectin domain containing protein	Chr12:M-QTL1	RNA-seq & Microarray

## Sheet: Sheet1
Os01g0326300
Os06g0701700
Os06g0698300
Os01g0311800
Os02g0158900
Os05g0500600
Os05g0477600
Os04g0337500
Os05g0474800
