# Supplementary material for: Salt tolerance involved candidate genes in rice: an integrative meta-analysis approach
Source: BMC Plant Biol. 2020 Oct 1;20:452. doi: 10.1186/s12870-020-02679-8 (PMC7528482; doi:10.1186/s12870-020-02679-8)
Supplement: Supplementary file 1 — Additional files 1: Table S1. List of the QTL mapping studies used for meta-QTL analysis for traits associated with the salt tolerance in rice. Table S2. The summary of the original QTLs related to salt tolerance traits. Table S3. The Summary of the original QTLs related to salinity tolerance included in the meta–analysis. Table S4. The consensus QTLs of 32 traits identified by meta–analysis in rice. Table S5. The original microarray datasets selected for meta-analysis of rice under salinity stress. Table S6. The list of possible candidate genes in the meta-QTL regions (The asterisk on meta position column, represents promising genes located in the hotspot positions). Table S7. The list of publicly accessible RNA-seq datasets was used in this study. Table S8. The list of reported salinity tolerance related genes in rice based on the literature review, classified into four tissues (including shoot, root, seedling, and leaves) in 4 sheets. Table S9. List of primers used for qRT-PCR analysis. Fig. S1. Number of the original QTLs that are associated with each salt tolerance related trait (Traits along with their abbreviations are provided in Table S2). Fig. S2. Number of the original QTLs related to the salt tolerance in each chromosome of rice. Fig. S3. Number of differentially expressed genes (DEGs) identified by RNA-seq meta-analysis in four tissues (including shoot, root, seedling, and leaves). Fig. S4. Number of differentially expressed genes (DEGs) identified by microarray meta-analysis in four tissues (including shoot, root, seedling and leaves). Fig. S5. GO term assignment of the identified DEGs located in the meta-QTL positions to three main categories of cellular component, molecular function, and biological process. Fig. S6. Graph illustrating of the melt curves from qRT-PCR of the selected potential candidate genes in FL478. [file 12870_2020_2679_MOESM1_ESM.zip › Table S8.xlsx]

## Sheet: root
Plant	Gene symbol	Enterz ID	Developmental Stage	tissue	Reference	year
Oryza sativa	Os05g0542500	4339480	one month old seedlings	root	Jianli Duan,et al	2012
Oryza sativa	Os03g0626800	4333502	about two and half months	root	Zhimin Gu, et al. 2008	2008
Oryza sativa	Os01g0579600	4323859	about two and half months	root	Zhimin Gu, et al. 2008	2008
Oryza sativa	Os12g0597000	4352701	about two and half months	root	Zhimin Gu, et al. 2008	2008
Oryza sativa	Os02g0291000	4329060	about two and half months	root	Zhimin Gu, et al. 2008	2008
Oryza sativa	Os01g0598200	4325962	about two and half months	root	Zhimin Gu, et al. 2008	2008
Oryza sativa	Os01g0711500	4325933	about two and half months	root	Zhimin Gu, et al. 2008	2008
Oryza sativa	Os12g0162400	4351575	about two and half months	root	Zhimin Gu, et al. 2008	2008
Oryza sativa	Os08g0549100	4346247	seedling	root	Chwan-Yang Hong, et al	2007
Oryza sativa	Os02g0553200	4329643	seedling	root	Chwan-Yang Hong, et al	2007
Oryza sativa	Os04g0434800	4335896	seedling	root	Chwan-Yang Hong, et al	2007
Oryza sativa	Os12g0178200	4351664	seedling	root	Chwan-Yang Hong, et al	2007
Oryza sativa	Os12g0178100	4351663	seedling	root	Chwan-Yang Hong, et al	2007
Oryza sativa	Os07g0694700	4344397	seedling	root	Chwan-Yang Hong, et al	2007
Oryza sativa	Os04g0223300	4335202	seedling	root	Chwan-Yang Hong, et al	2007
Oryza sativa	Os10g0563600	4349402	seedling	root	Guo X, et al	2009
Oryza sativa	Os06g0472000	4341018	seedling	root	Guo X, et al	2009
Oryza sativa	Os03g0163300	4331719	seedling	root	Hong CY, et al	2009
Oryza sativa	Os12g0555500	4352491	seedling	root	Makoto Hashimoto, et al	2004
Oryza sativa	Os04g0401700	4335729	seedling	root	Prasad Senadheera, et al. 2009	2009
Oryza sativa	Os02g0138900	4328248	seedling	root	Prasad Senadheera, et al. 2009	2009
Oryza sativa	Os06g0527300	4341190	seedling	root	Prasad Senadheera, et al. 2009	2009
Oryza sativa	Os05g0382200	4338641	seedling	root	Prasad Senadheera, et al. 2019	2009
Oryza sativa	Os01g0834200	4327412	seedling	root	Md. Abdul Kader, et al	2006
Oryza sativa	Os02g0465900	4329321	seedling	root	Md. Imtiaz Uddin , et al	2008
Oryza sativa	Os08g0424500	4345606	seedling	root	Wijerathna, Y, et al.	2014
Oryza sativa	Os05g0534400	4339432	10 days next germinate	root	Supratim Basu. Et al. 2014	2014
Oryza sativa	Os01g0658900	4327165	11 days next germinate	root	Supratim Basu. Et al. 2014	2014
Oryza sativa	Os04g0691100	4337502	3 days next germinate	root	Supratim Basu. Et al. 2014	2014
Oryza sativa	Os02g0181300	4328512	4 days next germinate	root	Supratim Basu. Et al. 2014	2014
Oryza sativa	Os03g0832200	4334675	5 days next germinate	root	Supratim Basu. Et al. 2014	2014
Oryza sativa	Os04g0432000	4335877	6 days next germinate	root	Supratim Basu. Et al. 2014	2014
Oryza sativa	Os01g0826400	4327518	7 days next germinate	root	Supratim Basu. Et al. 2014	2014
Oryza sativa	Os02g0579000	4329768	8 days next germinate	root	Supratim Basu. Et al. 2014	2014
Oryza sativa	Os07g0666900	4344217	9 days next germinate	root	Supratim Basu. Et al. 2014	2014
Oryza sativa	Os02g0112100	4328051	seedling	root	Olivier Cotsaftis, et al. 2011	2011
Oryza sativa	Os11g0547000	4350698	seedling	root	Olivier Cotsaftis, et al. 2011	2011
Oryza sativa	Os02g0658100	4330207	seedling	root	Olivier Cotsaftis, et al. 2011	2011
Oryza sativa	Os01g0847100	4327471	seedling	root	Olivier Cotsaftis, et al. 2011	2011
Oryza sativa	Os02g0169300	4328435	reproductive	root	Tang W, et al	2014
Oryza sativa	Os10g0528400	4349190	seedling	root	Moons A	2003
Oryza sativa	Os10g0528300	4349189	seedling	root	Moons A	2003
Oryza sativa	Os03g0230500	4332146	seedling	root	Niu X, et al	2008
Oryza sativa	Os06g0701700	4341971	seedling	root	Platten,J.D. et al.2013	2013
Oryza sativa	Os11g0454300	4350454	seedling	root	R.C. Venu, et al	2013
Oryza sativa	Os06g0159600	4340199	seedling	root	R.C. Venu, et al	2013
Oryza sativa	Os02g0148100	4328297	seedling	root	Seong-Kon Lee, et al	2011
Oryza sativa	Os03g0735000	4334020	seedling	root	Seong-Kon Lee, et al	2011
Oryza sativa	OS02G0782700	4330935	seedling	root	Serra TS, et al	2013
Oryza sativa	Os04g0464200	4336081	seedling	root	Tang W, et al	2014
Oryza sativa	Os06g0147800	4340126	seedling	root	Wang F. et al . 2014	2014
Oryza sativa	Os03g0180800	4331832	seedling	root	Wu H, et al	2015
Oryza sativa	Os07g0628500	4343984	seedling	root	Wu H, et al	2015
Oryza sativa	Os05g0558800	4339584	seedling	root	Wu H, et al	2015
Oryza sativa	Os10g0415300	4348623	seedling	root	Wu TM, et al	2013
Oryza sativa	Os05g0211100	4338097	seedling	root	Xia K, et al	2015
Oryza sativa	Os06g0701600	4341970	seedling	root	Zamani M. et al. 2014	2014
Oryza sativa	Os04g0607600	4336927	seedling	root	Zamani M. et al. 2014	2014
Oryza sativa	OS02G0175000	4328468	seedling	root	Zamani M. et al. 2014	2014
Oryza sativa	Os12g0641100	4352928	seedling	root	Zhou GA, et al	2006
Oryza sativa	Os12g0572000	4352588	seedling	root	Zhu N, et al	2015

## Sheet: shoot
Plant	Gene symbol	Enterz ID	Developmental Stage	tissue	Reference	year
Oryza sativa	OS10G0320100	4348304	panicle initiation stage	shoot	Harkamal Walia , et al	2007
Oryza sativa	Os12g0438600	4352132	panicle initiation stage	shoot	Harkamal Walia , et al	2007
Oryza sativa	Os02g0627100	4330040	panicle initiation stage	shoot	Harkamal Walia , et al	2007
Oryza sativa	Os03g0656500	4333615	panicle initiation stage	shoot	Harkamal Walia , et al	2007
Oryza sativa	OS01G0699100	4325301	panicle initiation stage	shoot	Harkamal Walia , et al	2007
Oryza sativa	Os06g0552900	4341272	panicle initiation stage	shoot	Harkamal Walia , et al	2007
Oryza sativa	OS01G0802700	4327533	panicle initiation stage	shoot	Harkamal Walia , et al	2007
Oryza sativa	Os04g0630400	4337097	panicle initiation stage	shoot	Harkamal Walia , et al	2007
Oryza sativa	OS07G0108900	4342214	panicle initiation stage	shoot	Harkamal Walia , et al	2007
Oryza sativa	Os03g0162800	4331714	panicle initiation stage	shoot	Harkamal Walia , et al	2007
Oryza sativa	Os01g0930400	4326945	panicle initiation stage	shoot	Harkamal Walia , et al	2007
Oryza sativa	Os04g0519700	4336419	panicle initiation stage	shoot	Harkamal Walia , et al	2007
Oryza sativa	Os08g0466200	4345789	panicle initiation stage	shoot	Harkamal Walia , et al	2007
Oryza sativa	Os06g0654900	4341712	panicle initiation stage	shoot	Harkamal Walia , et al	2007
Oryza sativa	Os01g0182600	4325329	panicle initiation stage	shoot	Harkamal Walia , et al	2007
Oryza sativa	Os08g0249000	4345073	panicle initiation stage	shoot	Harkamal Walia , et al	2007
Oryza sativa	Os03g0281900	4332449	seedling	shoot	Matsuda S,et al	2014
Oryza sativa	Os01g0307500	4327757	seedling	shoot	Matsuda S,et al	2014
Oryza sativa	Os01g0839100	4327380	seedling	shoot	Schmidt, Romy, et al. 2013	2013
Oryza sativa	Os02g0112100	4328051	seedling	shoot	Olivier Cotsaftis, et al. 2011	2011
Oryza sativa	Os11g0547000	4350698	seedling	shoot	Olivier Cotsaftis, et al. 2011	2011
Oryza sativa	Os02g0658100	4330207	seedling	shoot	Olivier Cotsaftis, et al. 2011	2011
Oryza sativa	Os01g0847100	4327471	seedling	shoot	Olivier Cotsaftis, et al. 2011	2011
Oryza sativa	Os01g0834200	4327412	seedling	shoot	Md. Abdul Kader, et al	2006
Oryza sativa	Os02g0465900	4329321	seedling	shoot	Md. Imtiaz Uddin , et al	2008
Oryza sativa	Os08g0424500	4345606	seedling	shoot	Wijerathna, Y, et al.	2014
Oryza sativa	Os05g0542500	4339480	one month old seedlings	shoot	Jianli Duan,et al	2012
Oryza sativa	Os03g0230500	4332146	seedling	shoot	Niu X, et al	2008
Oryza sativa	OS02G0782700	4330935	seedling	shoot	Serra TS, et al	2013
Oryza sativa	Os03g0180800	4331832	seedling	shoot	Wu H, et al	2015
Oryza sativa	Os07g0628500	4343984	seedling	shoot	Wu H, et al	2015
Oryza sativa	Os05g0558800	4339584	seedling	shoot	Wu H, et al	2015
Oryza sativa	Os12g0641100	4352928	seedling	shoot	Zhou GA, et al	2006
Oryza sativa	Os12g0572000	4352588	seedling	shoot	Zhu N, et al	2015

## Sheet: seedling
Plant	Gene symbol	Enterz ID	Developmental Stage	tissue	Reference	year
Oryza sativa	Os05g0381400	4338635	adult plants	whole tissue	Chen H, et al	2015
Oryza sativa	Os03g0111300	4331362	adult plants	whole tissue	Chen H, et al	2015
Oryza sativa	Os05g0349800	4338499	adult plants	whole tissue	Chen H, et al	2015
Oryza sativa	Os11g0453900	4350451	adult plants	whole tissue	Chen H, et al	2015
Oryza sativa	Os06g0246500	4340640	adult plants	whole tissue	Chen H, et al	2015
Oryza sativa	Os11g0454200	4350453	adult plants	whole tissue	Chen H, et al	2015
Oryza sativa	Os03g0322900	4332688	adult plants	whole tissue	Chen H, et al	2015
Oryza sativa	Os04g0486800	4336217	seedling	whole plant	Anca Macovei, et al	2012
Oryza sativa	Os06g0526600	4341186	seedling	whole plant	Anca Macovei, et al	2012
Oryza sativa	Os05g0195200	4338037	seedling	seedling	Asad Jan, et al	2013
Oryza sativa	Os10g0389000	4348517	seedling	seedling	Aumnart Chinpongpanich, et al	2012
Oryza sativa	Os03g0743500	4334072	seedling	seedling	Aumnart Chinpongpanich, et al	2012
Oryza sativa	Os12g0132300	4351420	seedling	seedling	Aumnart Chinpongpanich, et al	2012
Oryza sativa	Os08g0117400	4344525	seedling	seedling	Aumnart Chinpongpanich, et al	2012
Oryza sativa	Os01g0505600	4324037	seedling	seedling	Aumnart Chinpongpanich, et al	2012
Oryza sativa	Os05g0491000	4339171	seedling	seedling	Aumnart Chinpongpanich, et al	2012
Oryza sativa	Os01g0810300	4327351	seedling	seedling	Aumnart Chinpongpanich, et al	2012
Oryza sativa	Os12g0603800	4352729	seedling	seedling	Aumnart Chinpongpanich, et al	2012
Oryza sativa	Os07g0618800	4343922	seedling	seedling	Aumnart Chinpongpanich, et al	2012
Oryza sativa	Os05g0585500	4339751	seedling	seedling	Bingliang Wan, et al	2007
Oryza sativa	Os07g0161600	4342456	seedling	seedling	Bingliang Wan, et al	2007
Oryza sativa	Os12g0230200	4351829	seedling	seedling	Bingliang Wan, et al	2007
Oryza sativa	Os10g0539600	4349249	seedling	seedling	Bingliang Wan, et al	2007
Oryza sativa	Os07g0568600	4343644	seedling	seedling	Bingliang Wan, et al	2007
Oryza sativa	Os08g0540400	4346187	seedling	seedling	Bingliang Wan, et al	2007
Oryza sativa	Os02g0126400	4328155	seedling	seedling	Campo S, et al	2014
Oryza sativa	Os01g0136100	4325697	seedling	seedling	Cecilia Ruibal, et al	2013
Oryza sativa	Os11g0244200	4350180	seedling	seedling	Cecilia Ruibal, et al	2013
Oryza sativa	Os02g0782500	4330933	seedling	seedling	Cecilia Ruibal, et al	2013
Oryza sativa	Os02g0217900	4328736	seedling	seedling	Cecilia Ruibal, et al	2013
Oryza sativa	Os04g0445100	4335956	seedling	seedling	Cecilia Ruibal, et al	2013
Oryza sativa	Os02g0758000	4330786	seedling	seedling	Cecilia Ruibal, et al	2013
Oryza sativa	Os05g0500500	4339231	seedling	seedling	Cecilia Ruibal, et al	2013
Oryza sativa	Os01g0136200	4325698	seedling	seedling	Cecilia Ruibal, et al	2013
Oryza sativa	Os01g0135800	4325694	seedling	seedling	Cecilia Ruibal, et al	2013
Oryza sativa	Os06g0253100	4340661	seedling	seedling	Cecilia Ruibal, et al	2013
Oryza sativa	Os01g0135900	4325695	seedling	seedling	Cecilia Ruibal, et al	2013
Oryza sativa	Os06g0219500	4340508	seedling	seedling	Cecilia Ruibal, et al	2013
Oryza sativa	Os03g0266900	4332360	seedling	seedling	Cecilia Ruibal, et al	2013
Oryza sativa	Os03g0267200	4332363	seedling	seedling	Cecilia Ruibal, et al	2013
Oryza sativa	Os03g0267000	4332361	seedling	seedling	Cecilia Ruibal, et al	2013
Oryza sativa	Os01g0136000	4325696	seedling	seedling	Cecilia Ruibal, et al	2013
Oryza sativa	Os03g0245800	4332237	seedling	seedling	Cecilia Ruibal, et al	2013
Oryza sativa	Os02g0711300	4330496	seedling	seedling	Cecilia Ruibal, et al	2013
Oryza sativa	Os04g0531400	4336489	seedling	seedling	CH Li, et al	2014
Oryza sativa	Os07g0575700	4343699	seedling	seedling	CH Li, et al	2014
Oryza sativa	Os06g0604000	4341466	seedling	seedling	CH Li, et al	2014
Oryza sativa	Os09g0522200	4347620	seedling	seedling	CH Li, et al	2014
Oryza sativa	Os02g0640500	4330111	seedling	seedling	CH Li, et al	2014
Oryza sativa	Os01g0797600	4327621	seedling	seedling	CH Li, et al	2014
Oryza sativa	Os04g0578000	4336750	seedling	seedling	CH Li, et al	2014
Oryza sativa	Os04g0584600	4336783	seedling	seedling	Dai Yin CHAO, et al	2005
Oryza sativa	Os03g0226800	4332128	seedling	seedling	F. Ahmad. Et al.	2014
Oryza sativa	Os01g0612000	4325315	seedling	seedling	F. Ahmad. Et al. 2014	2014
Oryza sativa	Os05g0224900	4338141	seedling	seedling	F. Ahmad. Et al. 2014	2014
Oryza sativa	Os05g0133900	4337721	seedling	seedling	F. Ahmad. Et al. 2014	2014
Oryza sativa	Os03g0798300	4334435	seedling	seedling	F. Ahmad. Et al. 2014	2014
Oryza sativa	Os07g0182900	4342575	seedling	seedling	F. Ahmad. Et al. 2014	2014
Oryza sativa	Os03g0110800	4331357	seedling	seedling	F. Ahmad. Et al. 2014	2014
Oryza sativa	Os10g0104900	4347954	seedling	seedling	F. Ahmad. Et al. 2014	2014
Oryza sativa	Os02g0661100	4330221	seedling	seedling	Ge LF, et al	2008
Oryza sativa	Os01g0955100	4325408	seedling	seedling	Guoyun Xu, et al	2013
Oryza sativa	Os01g0337100	4326845	seedling	seedling	Hao-Wen Li, et al	2011
Oryza sativa	Os02g0274900	4328999	seedling	seedling	Hong Cao, et al.	2011
Oryza sativa	Os01g0612200	4325317	seedling	seedling	Jin Su, et al	2006
Oryza sativa	Os03g0160100	4331696	seedling	seedling	Kim JA, et al	2003
Oryza sativa	Os01g0559600	4324683	seedling	seedling	Kim Y,et al	2014
Oryza sativa	Os02g0644000	4330133	seedling	seedling	Kim Y,et al	2014
Oryza sativa	Os04g0395600	4335696	seedling	seedling	Kuaifei Xia, et al	2012
Oryza sativa	Os01g0571300	4326351	seedling	seedling	Liu AL, et al	2013
Oryza sativa	Os02g0736400	4330657	seedling	seedling	Liu WY, et al	2009
Oryza sativa	Os01g0839200	4327381	seedling	seedling	Luo C, et al	2014
Oryza sativa	Os02g0669100	4330265	seedling	seedling	M Kumar	2014
Oryza sativa	Os05g0138300	4337750	seedling	seedling	Mekawy AM, et al. 2014	2014
Oryza sativa	Os03g0170900	4331775	seedling	seedling	Mohammad R. Siahpoosh	2012
Oryza sativa	Os01g0884300	4325006	seedling	seedling	Nakashima K, et al	2007
Oryza sativa	Os01g0279900	4326907	seedling	seedling	Nita Lakra, et al	2015
Oryza sativa	Os06g0130100	4340000	seedling	seedling	Ouyang SQ, et al	2010
Oryza sativa	Os08g0446200	4345707	seedling	seedling	P. Hedayati et al.2015	2015
Oryza sativa	Os02g0704300	4330452	seedling	seedling	P. Hedayati et al.2015	2015
Oryza sativa	Os01g0348900	4326471	seedling	seedling	P. Hedayati et al.2015	2015
Oryza sativa	Os06g0606000	4341477	seedling	seedling	Praveen Soni, et al	2013
Oryza sativa	Os10g0564800	4349413	seedling	seedling	Praveen Soni, et al	2013
Oryza sativa	Os02g0618200	4330000	seedling	seedling	Praveen Soni, et al	2013
Oryza sativa	Os01g0532600	4327804	seedling	seedling	Rodriguez-N. 2003	2003
Oryza sativa	Os01g0733200	4324158	seedling	seedling	Romy Schmidt, et al	2012
Oryza sativa	Os04g0656100	4337257	seedling	seedling	Sahu BB, et al	2009
Oryza sativa	Os01g0172400	4327647	seedling	seedling	Shen P, et al	2011
Oryza sativa	Os04g0620700	4337032	seedling	seedling	Siriporn Sripinyowanich	2013
Oryza sativa	Os02g0121300	4328121	seedling	seedling	Song-Lin Ruan, et al	2011
Oryza sativa	Os04g0659300	4337274	seedling	seedling	TS Serra, et al	2013
Oryza sativa	Os01g0296100	4326720	seedling	seedling	XG Yang, et al	2012
Oryza sativa	Os05g0516600	4339322	seedling	seedling	Xiaojue Peng,et al	2014
Oryza sativa	Os08g0436700	4345668	seedling	seedling	Yokotani N, et al	2009
Oryza sativa	Os02g0120800	4328116	seedling	seedling	Yu S, et al	2007
Oryza sativa	Os01g0639900	4326583	seedling	seedling	Yu S, et al	2007
Oryza sativa	Os05g0322900	4338413	seedling	seedling	Zeng Tao, et al	2011
Oryza sativa	Os03g0339900	4332786	seedling	seedling	Zhang J, et al	2009
Oryza sativa	Os04g0541700	4336542	seedling	seedling	Zhang S, et al	2012
Oryza sativa	Os02g0759700	4330795	seedling	seedling	Kuaifei Xia, et al	2012
Oryza sativa	Os04g0556300	4336627	seedling	seedlings	SG Kang, et al	2004
Oryza sativa	Os03g0746500	4334089	seedling	seedlings	Tuteja N, et al	2013

## Sheet: leave
Plant	Gene symbol	Enterz ID	Developmental Stage	Tissue	Reference	year
Oryza sativa	Os01g0831900	4327434	seedling	leaves	Huan Wang, et al	2012
Oryza sativa	Os01g0870300	4324937	seedling	leaves	Huan Wang, et al	2012
Oryza sativa	Os05g0468700	4339064	seedling	leaves	Huan Wang, et al	2012
Oryza sativa	Os02g0735200	4330649	seedling	leaves	Huan Wang, et al	2012
Oryza sativa	Os01g0357100	4326014	seedling	leaves	Huan Wang, et al	2012
Oryza sativa	Os04g0509600	4336365	seedling	leaves	Huan Wang, et al	2012
Oryza sativa	Os02g0620500	4330007	seedling	leaves	Huan Wang, et al	2012
Oryza sativa	Os04g0659100	4337272	seedling	leaves	Huan Wang, et al	2012
Oryza sativa	Os02g0550800	4329628	seedling	leaves	Huan Wang, et al	2012
Oryza sativa	Os03g0712800	4333896	seedling	leaves	Huan Wang, et al	2012
Oryza sativa	Os06g0625900	4341573	seedling	leaves	Huan Wang, et al	2012
Oryza sativa	Os01g0831300	4327433	seedling	leaves	Huan Wang, et al	2012
Oryza sativa	Os07g0658400	4344164	seedling	leaves	Huan Wang, et al	2012
Oryza sativa	Os03g0575200	4333298	seedling	leaves	Huan Wang, et al	2012
Oryza sativa	Os06g0265000	4340706	seedling	leaves	Huan Wang, et al	2012
Oryza sativa	Os05g0555600	4339561	seedling	leaves	Huan Wang, et al	2012
Oryza sativa	Os08g0468100	4345795	seedling	leaves	Huan Wang, et al	2012
Oryza sativa	Os03g0838400	4334717	seedling	leaves	Huan Wang, et al	2012
Oryza sativa	Os02g0650900	4330164	seedling	leaves	Huan Wang, et al	2012
Oryza sativa	Os03g0223400	4332108	seedling	leaves	Huan Wang, et al	2012
Oryza sativa	Os04g0543900	4336554	seedling	leaves	Huan Wang, et al	2012
Oryza sativa	Os06g0111500	4339892	seedling	leaves	Huang J, et al	2003
Oryza sativa	Os10g0409400	4348595	seedling	leaves	Huanhuan Liu, et al	2014
Oryza sativa	Os04g0409200	4335763	seedling	leaves	Cattarin Theerawitaya, et al	2012
Oryza sativa	Os09g0469400	4347328	seedling	leaves	Cattarin Theerawitaya, et al	2012
Oryza sativa	Os05g0533600	4339426	seedling	leaves	Cattarin Theerawitaya, et al	2012
Oryza sativa	Os02g0528200	4329532	seedling	leaves	Cattarin Theerawitaya, et al	2012
Oryza sativa	Os02g0744700	4330709	seedling	leaves	Cattarin Theerawitaya, et al	2012
Oryza sativa	Os12g0638300	4352906	seedling	leaves	Cattarin Theerawitaya, et al	2012
Oryza sativa	Os01g0851700	4324810	seedling	leaves	Cattarin Theerawitaya, et al	2012
Oryza sativa	Os03g0758100	4334171	seedling	leaves	Cattarin Theerawitaya, et al	2012
Oryza sativa	Os07g0662900	4344192	seedling	leaves	Cattarin Theerawitaya, et al	2012
Oryza sativa	Os06g0726400	4342117	seedling	leaves	Cattarin Theerawitaya, et al	2012
Oryza sativa	Os10g0437600	4348711	seedling	leaves	Cattarin Theerawitaya, et al	2012
Oryza sativa	Os07g0412100	4343010	seedling	leaves	Cattarin Theerawitaya, et al	2012
Oryza sativa	Os07g0543300	4343511	seedling	leaves	Cattarin Theerawitaya, et al	2012
Oryza sativa	Os01g0720600	4324654	seedling	leaves	Cattarin Theerawitaya, et al	2012
Oryza sativa	Os08g0520900	4346068	seedling	leaves	Cattarin Theerawitaya, et al	2012
Oryza sativa	Os06g0160700	4340207	seedling	leaves	Cattarin Theerawitaya, et al	2012
Oryza sativa	Os08g0320000	4345253	seedling	leaves	Cattarin Theerawitaya, et al	2012
Oryza sativa	Os04g0624600	4337056	seedling	leaves	Cattarin Theerawitaya, et al	2012
Oryza sativa	Os08g0345800	4345339	seedling	leaves	Cattarin Theerawitaya, etal	2015
Oryza sativa	Os05g0534400	4339432	seedling	leaves	Supratim Basu. Et al. 2014	2014
Oryza sativa	Os01g0658900	4327165	seedling	leaves	Supratim Basu. Et al. 2014	2014
Oryza sativa	Os04g0691100	4337502	seedling	leaves	Supratim Basu. Et al. 2014	2014
Oryza sativa	Os02g0181300	4328512	seedling	leaves	Supratim Basu. Et al. 2014	2014
Oryza sativa	Os03g0832200	4334675	seedling	leaves	Supratim Basu. Et al. 2014	2014
Oryza sativa	Os04g0432000	4335877	seedling	leaves	Supratim Basu. Et al. 2014	2014
Oryza sativa	Os01g0826400	4327518	seedling	leaves	Supratim Basu. Et al. 2014	2014
Oryza sativa	Os02g0579000	4329768	seedling	leaves	Supratim Basu. Et al. 2014	2014
Oryza sativa	Os07g0666900	4344217	seedling	leaves	Supratim Basu. Et al. 2014	2014
Oryza sativa	Os03g0626800	4333502	about two and half months	leaves	Zhimin Gu, et al. 2008	2008
Oryza sativa	Os01g0579600	4323859	about two and half months	leaves	Zhimin Gu, et al. 2008	2008
Oryza sativa	Os12g0597000	4352701	about two and half months	leaves	Zhimin Gu, et al. 2008	2008
Oryza sativa	Os02g0291000	4329060	about two and half months	leaves	Zhimin Gu, et al. 2008	2008
Oryza sativa	Os01g0598200	4325962	about two and half months	leaves	Zhimin Gu, et al. 2008	2008
Oryza sativa	Os01g0711500	4325933	about two and half months	leaves	Zhimin Gu, et al. 2008	2008
Oryza sativa	Os12g0162400	4351575	about two and half months	leaves	Zhimin Gu, et al. 2008	2008
Oryza sativa	Os09g0424300	4347103	seedling	leaves	Phuc T. Do. Et al. 2014	2014
Oryza sativa	Os06g0131300	4340008	seedling	leaves	Phuc T. Do. Et al. 2014	2014
Oryza sativa	Os04g0107600	4334917	seedling	leaves	Phuc T. Do. Et al. 2014	2014
Oryza sativa	Os02g0611200	4329955	seedling	leaves	Phuc T. Do. Et al. 2014	2014
Oryza sativa	Os02g0766700	4330838	reproductive	leaves	Xiang Y, et al	2008
Oryza sativa	Os09g0537700	4347708	seedling	leaves	Zheng J, et al	2014
Oryza sativa	Os01g0805900	4327550	10 leaves growth stage	leaves	Moraes GP, et al.2015	2015
Oryza sativa	Os03g0718100	4333919	11 leaves growth stage	leaves	Moraes GP, et al.2015	2015
Oryza sativa	Os02g0146600	4328286	12 leaves growth stage	leaves	Moraes GP, et al.2015	2015
Oryza sativa	Os03g0177500	4331811	13 leaves growth stage	leaves	Moraes GP, et al.2015	2015
Oryza sativa	Os08g0292600	4345190	14 leaves growth stage	leaves	Moraes GP, et al.2015	2015
Oryza sativa	Os11g0427800	4350386	4 leaves growth stage	leaves	Moraes GP, et al	2015
Oryza sativa	Os02g0634800	4330074	5 leaves growth stage	leaves	Moraes GP, et al.2015	2015
Oryza sativa	Os12g0115100	4351318	6 leaves growth stage	leaves	Moraes GP, et al.2015	2015
Oryza sativa	Os03g0760600	4334187	7 leaves growth stage	leaves	Moraes GP, et al.2015	2015
Oryza sativa	Os04g0486600	4336216	8 leaves growth stage	leaves	Moraes GP, et al.2015	2015
Oryza sativa	Os01g0328400	4326977	9 leaves growth stage	leaves	Moraes GP, et al.2015	2015
Oryza sativa	Os03g0268400	4332373	seedling	leaves	Ritesh Kumar, et al. 2012	2012
Oryza sativa	Os08g0237200	4345021	seedling	leaves	Ritesh Kumar, et al. 2012	2012
Oryza sativa	Os03g0208900	4332014	seedling	leaves	Ritesh Kumar, et al. 2012	2012
Oryza sativa	Os01g0847200	4327472	seedling	leaves	Ritesh Kumar, et al. 2012	2012
Oryza sativa	Os05g0455500	4338979	seedling	leaves	Sripinyowanich, et al	2013
Oryza sativa	Os03g0319300	4332664	seedling	leaves	Srivilai Phean-o-pas, et al	2005
Oryza sativa	Os01g0279300	4326903	seedling	leaves	Srivilai Phean-o-pas, et al	2005
Oryza sativa	Os01g0958000	4325386	seedling	leaves	Ya-Wen Huang, et al	2008
Oryza sativa	Os03g0285700	4332474	seedling	leaves	Ya-Wen Huang, et al	2008
Oryza sativa	Os06g0699400	4341956	seedling	leaves	Agrawal GK, et al	2003
Oryza sativa	Os12g0113600	4351308	seedling	leaves	Chang-kug kim, et al. 2013	2013
Oryza sativa	Os11g0474400	4350501	seedling	leaves	Chang-kug kim, et al. 2013	2013
Oryza sativa	Os04g0103800	4334900	seedling	leaves	Chang-kug kim, et al. 2013	2013
Oryza sativa	Os11g0439600	4350420	seedling	leaves	Chang-kug kim, et al. 2013	2013
Oryza sativa	Os01g0208700	4325531	seedling	leaves	Dea-Wook Kim, et al	2007
Oryza sativa	Os11g0303800	4350338	seedling	leaves	Dea-Wook Kim, et al	2007
Oryza sativa	Os03g0815100	4334553	seedling	leaves	Dea-Wook Kim, et al	2007
Oryza sativa	Os01g0944100	4326060	seedling	leaves	Dea-Wook Kim, et al	2007
Oryza sativa	Os02g0191300	4328577	seedling	leaves	Dea-Wook Kim, et al	2007
Oryza sativa	Os05g0582500	4339736	seedling	leaves	Dea-Wook Kim, et al	2007
Oryza sativa	Os09g0325700	4346736	seedling	leaves	Dea-Wook Kim, et al	2007
Oryza sativa	Os06g0231300	4340572	seedling	leaves	Dea-Wook Kim, et al	2007
Oryza sativa	Os01g0606900	4324218	seedling	leaves	Dea-Wook Kim, et al	2007
Oryza sativa	Os10g0209700	4348282	seedling	leaves	Dea-Wook Kim, et al	2007
Oryza sativa	Os01g0850100	4324799	seedling	leaves	Dea-Wook Kim, et al	2007
Oryza sativa	Os01g0949300	4325760	seedling	leaves	Dea-Wook Kim, et al	2007
Oryza sativa	Os06g0318800	4340885	seedling	leaves	Dea-Wook Kim, et al	2007
Oryza sativa	Os11g0704500	4351213	seedling	leaves	Dea-Wook Kim, et al	2007
Oryza sativa	Os09g0400700	4346996	seedling	leaves	Dea-Wook Kim, et al	2007
Oryza sativa	Os02g0774200	4330887	seedling	leaves	Dea-Wook Kim, et al	2007
Oryza sativa	Os06g0668200	4341792	seedling	leaves	Dea-Wook Kim, et al	2007
Oryza sativa	Os01g0705200	4324254	seedling	leaves	Dea-Wook Kim, et al	2007
Oryza sativa	Os05g0291700	4338302	seedling	leaves	Dea-Wook Kim, et al	2007
Oryza sativa	Os08g0379400	4345439	seedling	leaves	Dea-Wook Kim, et al	2007
Oryza sativa	Os01g0867300	4325078	seedling	leaves	Dea-Wook Kim, et al	2007
Oryza sativa	Os03g0180900	4331833	seedling	leaves	Dea-Wook Kim, et al	2007
Oryza sativa	Os02g0503900	4329427	seedling	leaves	Dea-Wook Kim, et al	2007
Oryza sativa	Os03g0218400	4332079	seedling	leaves	Dea-Wook Kim, et al	2007
Oryza sativa	Os05g0170200	4337936	seedling	leaves	Dea-Wook Kim, et al	2007
Oryza sativa	Os05g0580000	4339718	seedling	leaves	Dea-Wook Kim, et al	2007
Oryza sativa	Os02g0649300	4330155	seedling	leaves	Dea-Wook Kim, et al	2007
Oryza sativa	Os02g0822100	4331184	seedling	leaves	Dea-Wook Kim, et al	2007
Oryza sativa	Os01g0511100	4324029	seedling	leaves	Dea-Wook Kim, et al	2007
Oryza sativa	Os01g0830500	4327429	seedling	leaves	Dea-Wook Kim, et al	2007
Oryza sativa	Os10g0392400	4348533	seedling	leaves	Dea-Wook Kim, et al	2007
Oryza sativa	Os06g0681200	4341858	seedling	leaves	Dea-Wook Kim, et al	2007
Oryza sativa	Os02g0196800	4328618	seedling	leaves	Dea-Wook Kim, et al	2007
Oryza sativa	Os02g0580900	4329781	seedling	leaves	Dea-Wook Kim, et al	2007
Oryza sativa	Os03g0305600	4332597	seedling	leaves	Dea-Wook Kim, et al	2007
Oryza sativa	Os10g0345100	4348369	seedling	leaves	Dea-Wook Kim, et al	2007
Oryza sativa	Os02g0755900	4330775	seedling	leaves	Dea-Wook Kim, et al	2007
Oryza sativa	Os04g0623500	4337048	seedling	leaves	Dea-Wook Kim, et al	2007
Oryza sativa	Os05g0490900	4339170	seedling	leaves	Dea-Wook Kim, et al	2007
Oryza sativa	Os01g0135700	4325693	seedling	leaves	Dea-Wook Kim, et al	2007
Oryza sativa	Os10g0505900	4349062	seedling	leaves	Dea-Wook Kim, et al	2007
Oryza sativa	Os05g0111300	4337596	seedling	leaves	Dea-Wook Kim, et al	2007
Oryza sativa	Os02g0682300	4330329	seedling	leaves	Dea-Wook Kim, et al	2007
Oryza sativa	Os04g0675400	4337388	seedling	leaves	Dea-Wook Kim, et al	2007
Oryza sativa	Os12g0145100	4351488	seedling	leaves	Dea-Wook Kim, et al	2007
Oryza sativa	Os07g0619400	4343925	seedling	leaves	Dea-Wook Kim, et al	2007
Oryza sativa	Os02g0588600	4329818	seedling	leaves	Dea-Wook Kim, et al	2007
Oryza sativa	Os03g0790500	4334379	seedling	leaves	Dea-Wook Kim, et al	2007
Oryza sativa	Os04g0497000	4336283	seedling	leaves	Dea-Wook Kim, et al	2007
Oryza sativa	Os02g0300700	4329091	seedling	leaves	Dea-Wook Kim, et al	2007
Oryza sativa	Os01g0699400	4326918	seedling	leaves	Dea-Wook Kim, et al	2007
Oryza sativa	Os11g0533400	4350647	seedling	leaves	Dea-Wook Kim, et al	2007
Oryza sativa	Os06g0651200	4341691	seedling	leaves	Dea-Wook Kim, et al	2007
Oryza sativa	Os05g0524100	4339366	seedling	leaves	Dea-Wook Kim, et al	2007
Oryza sativa	Os04g0636800	4337146	seedling	leaves	Dea-Wook Kim, et al	2007
Oryza sativa	Os12g0268000	4351945	seedling	leaves	Dea-Wook Kim, et al	2007
Oryza sativa	Os05g0171900	4337946	seedling	leaves	Dea-Wook Kim, et al	2007
Oryza sativa	Os01g0783500	4327057	seedling	leaves	Dea-Wook Kim, et al	2007
Oryza sativa	Os06g0480500	4341050	seedling	leaves	Dea-Wook Kim, et al	2007
Oryza sativa	Os01g0214500	4325256	seedling	leaves	Dea-Wook Kim, et al	2007
Oryza sativa	Os04g0517100	4336407	seedling	leaves	Dea-Wook Kim, et al	2007
Oryza sativa	Os04g0650800	4337230	seedling	leaves	Dea-Wook Kim, et al	2007
Oryza sativa	Os02g0733900	4330641	seedling	leaves	Dea-Wook Kim, et al	2007
Oryza sativa	Os06g0686400	4341883	seedling	leaves	Dea-Wook Kim, et al	2007
Oryza sativa	Os01g0971000	4323842	seedling	leaves	Dea-Wook Kim, et al	2007
Oryza sativa	Os01g0309800	4327761	seedling	leaves	Dea-Wook Kim, et al	2007
Oryza sativa	Os11g0181200	4349940	seedling	leaves	Dea-Wook Kim, et al	2007
Oryza sativa	Os11g0184900	4349963	seedling	leaves	Dea-Wook Kim, et al	2007
Oryza sativa	Os02g0526400	4329520	seedling	leaves	Dea-Wook Kim, et al	2007
Oryza sativa	Os10g0491000	4348974	seedling	leaves	Dea-Wook Kim, et al	2007
Oryza sativa	Os02g0626100	4330034	seedling	leaves	Dea-Wook Kim, et al	2007
Oryza sativa	Os04g0607000	4336922	seedling	leaves	Dea-Wook Kim, et al	2007
Oryza sativa	Os09g0440300	4347172	seedling	leaves	Dea-Wook Kim, et al	2007
Oryza sativa	Os07g0558400	4343583	seedling	leaves	Dea-Wook Kim, et al	2007
Oryza sativa	Os01g0201200	4327068	seedling	leaves	Dea-Wook Kim, et al	2007
Oryza sativa	Os01g0860800	4324736	seedling	leaves	Dea-Wook Kim, et al	2007
Oryza sativa	Os07g0192000	4342626	seedling	leaves	Dea-Wook Kim, et al	2007
Oryza sativa	Os03g0723400	4333949	seedling	leaves	Dea-Wook Kim, et al	2007
Oryza sativa	Os04g0589800	4336815	seedling	leaves	Dea-Wook Kim, et al	2007
Oryza sativa	Os10g0537500	4349243	seedling	leaves	Dea-Wook Kim, et al	2007
Oryza sativa	Os01g0279400	4326904	seedling	leaves	Dea-Wook Kim, et al	2007
Oryza sativa	Os08g0126300	4344564	seedling	leaves	Dea-Wook Kim, et al	2007
Oryza sativa	Os05g0247100	4338208	seedling	leaves	Dea-Wook Kim, et al	2007
Oryza sativa	Os02g0532500	4329551	seedling	leaves	Dea-Wook Kim, et al	2007
Oryza sativa	Os06g0166400	4340244	seedling	leaves	Dea-Wook Kim, et al	2007
Oryza sativa	Os05g0373900	4338603	seedling	leaves	Dea-Wook Kim, et al	2007
Oryza sativa	Os10g0463800	4348829	seedling	leaves	Dea-Wook Kim, et al	2007
Oryza sativa	Os01g0160800	4324068	seedling	leaves	Dea-Wook Kim, et al	2007
Oryza sativa	Os03g0634400	4333516	seedling	leaves	Dea-Wook Kim, et al	2007
Oryza sativa	Os04g0539000	4336530	seedling	leaves	Dea-Wook Kim, et al	2007
Oryza sativa	Os01g0246700	4326760	seedling	leaves	Dea-Wook Kim, et al	2007
Oryza sativa	Os11g0454000	4350452	seedling	leaves	Dea-Wook Kim, et al	2007
Oryza sativa	Os03g0659400	4333626	seedling	leaves	Dea-Wook Kim, et al	2007
Oryza sativa	Os03g0230300	4332145	seedling	leaves	Dea-Wook Kim, et al	2007
Oryza sativa	Os08g0442900	4345700	seedling	leaves	Dea-Wook Kim, et al	2007
Oryza sativa	Os03g0136900	4331547	seedling	leaves	Dea-Wook Kim, et al	2007
Oryza sativa	Os03g0269900	4332381	seedling	leaves	Dea-Wook Kim, et al	2007
Oryza sativa	Os02g0718600	4330538	seedling	leaves	Dea-Wook Kim, et al	2007
Oryza sativa	Os12g0478200	4352207	seedling	leaves	Dea-Wook Kim, et al	2007
Oryza sativa	Os05g0475400	4339095	seedling	leaves	Dea-Wook Kim, et al	2007
Oryza sativa	Os02g0313700	4329137	seedling	leaves	Dea-Wook Kim, et al	2007
Oryza sativa	Os04g0460300	4336049	seedling	leaves	Dea-Wook Kim, et al	2007
Oryza sativa	Os08g0200600	4344902	seedling	leaves	Dea-Wook Kim, et al	2007
Oryza sativa	Os12g0570700	4352580	seedling	leaves	Dea-Wook Kim, et al	2007
Oryza sativa	Os02g0704000	4330451	seedling	leaves	Dea-Wook Kim, et al	2007
Oryza sativa	Os03g0286900	4332481	seedling	leaves	Dea-Wook Kim, et al	2007
Oryza sativa	Os06g0229000	4340563	seedling	leaves	Dea-Wook Kim, et al	2007
Oryza sativa	Os01g0678500	4325272	seedling	leaves	Dea-Wook Kim, et al	2007
Oryza sativa	Os07g0619200	4343924	seedling	leaves	Dea-Wook Kim, et al	2007
Oryza sativa	Os04g0669200	4337341	seedling	leaves	Dea-Wook Kim, et al	2007
Oryza sativa	Os03g0268600	4332374	seedling	leaves	Dea-Wook Kim, et al	2007
Oryza sativa	Os07g0693500	4344386	seedling	leaves	Dea-Wook Kim, et al	2007
Oryza sativa	Os07g0503300	4343321	seedling	leaves	Dea-Wook Kim, et al	2007
Oryza sativa	Os05g0574600	4339684	seedling	leaves	Dea-Wook Kim, et al	2007
Oryza sativa	Os01g0916400	4324333	seedling	leaves	Dea-Wook Kim, et al	2007
Oryza sativa	Os07g0687900	4344351	seedling	leaves	Dea-Wook Kim, et al	2007
Oryza sativa	Os01g0910500	4324872	seedling	leaves	Dea-Wook Kim, et al	2007
Oryza sativa	Os01g0615100	4326646	seedling	leaves	Dea-Wook Kim, et al	2007
Oryza sativa	Os09g0109600	4346387	seedling	leaves	Dea-Wook Kim, et al	2007
Oryza sativa	Os01g0642200	4326562	seedling	leaves	Dea-Wook Kim, et al	2007
Oryza sativa	Os01g0948600	4325757	seedling	leaves	Dea-Wook Kim, et al	2007
Oryza sativa	Os10g0517500	4349123	seedling	leaves	Dea-Wook Kim, et al	2007
Oryza sativa	Os11g0147800	4349769	seedling	leaves	Dea-Wook Kim, et al	2007
Oryza sativa	Os07g0638100	4344044	seedling	leaves	Dea-Wook Kim, et al	2007
Oryza sativa	Os02g0205500	4328676	seedling	leaves	Dea-Wook Kim, et al	2007
Oryza sativa	Os06g0698300	4341949	seedling	leaves	Dea-Wook Kim, et al	2007
Oryza sativa	Os05g0568800	4339650	seedling	leaves	Dea-Wook Kim, et al	2007
Oryza sativa	Os02g0326700	4329191	seedling	leaves	Dea-Wook Kim, et al	2007
Oryza sativa	Os01g0184100	4325341	seedling	leaves	Dea-Wook Kim, et al	2007
Oryza sativa	Os05g0522600	4339362	seedling	leaves	Dea-Wook Kim, et al	2007
Oryza sativa	Os03g0423300	4333144	seedling	leaves	Dea-Wook Kim, et al	2007
Oryza sativa	Os02g0558100	4329678	seedling	leaves	Diédhiou CJ,et al	2008
Oryza sativa	Os01g0648000	4326245	seedling	leaves	Dortje Golldack, et al. 2003	2003
Oryza sativa	Os03g0285800	4332475	seedling	leaves	Ganesh K, et al	2002
Oryza sativa	Os01g0165000	4324418	seedling	leaves	Garladinne Mallikarjuna	2011
Oryza sativa	Os03g0680800	4333726	seedling	leaves	Hongli Luo, et al	2005
Oryza sativa	Os02g0820000	4331166	seedling	leaves	Letícia. C, et al. 2013	2013
Oryza sativa	Os03g0251000	4332267	seedling	leaves	Letícia. C, et al. 2013	2013
Oryza sativa	Os03g0688300	4333767	seedling	leaves	Letícia. C, et al. 2013	2013
Oryza sativa	Os05g0566400	4339633	seedling	leaves	Mi-Jeong Jeong, et al	2005
Oryza sativa	Os04g0534600	4336511	seedling	leaves	Nayidu NK, et al	2008
Oryza sativa	Os03g0302000	4332579	seedling	leaves	Nayidu NK, et al	2008
Oryza sativa	Os03g0117100	4331408	seedling	leaves	Nayidu NK, et al	2008
Oryza sativa	Os06g0127000	4339973	seedling	leaves	Nayidu NK, et al	2008
Oryza sativa	Os01g0323000	4326992	seedling	leaves	Neelam Soda, et al	2013
Oryza sativa	Os01g0270700	4326274	seedling	leaves	Neelam Soda, et al	2013
Oryza sativa	Os01g0297700	4326725	seedling	leaves	Neelam Soda, et al	2013
Oryza sativa	Os01g0869900	4324934	seedling	leaves	Neelam Soda, et al	2013
Oryza sativa	Os09g0434500	4347142	seedling	leaves	Yifei Cao, et al	2006
Oryza sativa	Os02g0654700	4330189	seedling	leaves	Yifei Cao, et al	2006
Oryza sativa	Os03g0183300	4331848	seedling	leaves	Yifei Cao, et al	2006
Oryza sativa	Os10g0563200	4349398	seedling	leaves	Yong Xiang,et al	2007
Oryza sativa	Os07g0637000	4344036	seedling	leaves	Yong Xiang,et al	2007
Oryza sativa	Os07g0687000	4344342	seedling	leaves	Yong Xiang,et al	2007
Oryza sativa	Os01g0759200	4325611	seedling	leaves	Yong Xiang,et al	2007
Oryza sativa	Os01g0759400	4325613	seedling	leaves	Yong Xiang,et al	2007
Oryza sativa	Os11g0113700	4349594	seedling	leaves	Yong Xiang,et al	2007
Oryza sativa	Os05g0136200	4337736	seedling	leaves	Yong Xiang,et al	2007
Oryza sativa	Os07g0678300	4344285	seedling	leaves	Yong Xiang,et al	2007
Oryza sativa	Os01g0536000	4326419	seedling	leaves	Yong Xiang,et al	2007
Oryza sativa	Os01g0824600	4327577	seedling	leaves	Yong Xiang,et al	2007
Oryza sativa	Os03g0126800	4331474	seedling	leaves	Yong Xiang,et al	2007
Oryza sativa	Os09g0418000	4347071	seedling	leaves	Yong Xiang,et al	2007
Oryza sativa	Os05g0542500	4339480	one month old seedlings	leaves	Jianli Duan,et al	2012
Oryza sativa	Os02g0169300	4328435	reproductive	leaves	Tang W, et al	2014
Oryza sativa	Os02g0161900	4328390	seedling	leaves	Moraes GP, et al	2015
Oryza sativa	Os08g0199300	4344894	seedling	leaves	Cheung MY, et al	2013
Oryza sativa	Os02g0709800	4330486	seedling	leaves	Cheung MY, et al	2013
Oryza sativa	Os01g0675100	4325511	seedling	leaves	Gao S, et al	2008
Oryza sativa	Os06g0612800	4341520	seedling	leaves	Kanneganti V, et al	2008
Oryza sativa	Os06g0701700	4341971	seedling	leaves	Platten,J.D. et al.2013	2013
Oryza sativa	Os11g0454300	4350454	seedling	leaves	R.C. Venu, et al	2013
Oryza sativa	Os06g0159600	4340199	seedling	leaves	R.C. Venu, et al	2013
Oryza sativa	Os02g0148100	4328297	seedling	leaves	Seong-Kon Lee, et al	2011
Oryza sativa	Os03g0735000	4334020	seedling	leaves	Seong-Kon Lee, et al	2011
Oryza sativa	Os04g0464200	4336081	seedling	leaves	Tang W, et al	2014
Oryza sativa	Os05g0211100	4338097	seedling	leaves	Xia K, et al	2015
Oryza sativa	Os06g0701600	4341970	seedling	leaves	Zamani M. et al. 2014	2014
Oryza sativa	Os04g0607600	4336927	seedling	leaves	Zamani M. et al. 2014	2014
Oryza sativa	OS02G0175000	4328468	seedling	leaves	Zamani M. et al. 2014	2014
Oryza sativa	Os12g0572000	4352588	seedling	leaves	Zhu N, et al	2015
Oryza sativa	Os03g0760800	4334189	seedling	leaves	Sang-Choon Lee, et al	2015
